# Supplementary material for: Reconstruction and analysis of a genome-scale metabolic model of the oleaginous fungus Mortierella alpina
Source: BMC Syst Biol. 2015 Jan 13;9:1. doi: 10.1186/s12918-014-0137-8 (PMC4301621; doi:10.1186/s12918-014-0137-8)
Supplement: Additional file 2: — Shared reactions between Vongsangnak’s model and i CY1106 (not including transport and exchange reactions, no compartments information). [file 12918_2014_137_MOESM2_ESM.xlsx]

## Sheet: Shared reactions
ATP + DGLC -> ADP + DG6P
ATP + DFRU -> ADP + F1P
DG6P <=> F6P
DDG6P <=> F6P
ATP + F6P -> ADP + F16P
F16P <=> T3P2 + T3P1
T3P2 <=> T3P1
T3P1 + PI + NAD <=> 13PDG + NADH
ADP + 13PDG <=> ATP + 3PG
3PG <=> 2PG
2PG <=> PEP + H2O
ADP + PEP -> ATP + PYR
F16P + H2O -> F6P + PI
ATP + OA -> ADP + PEP + CO2
GTP + OA -> GDP + PEP + CO2
ETH + NADP <=> ACAL + NADPH
ETH + NAD <=> ACAL + NADH
PYR + COA + NAD -> ACCOA + CO2 + NADH
DG6P + NADP -> D6PGL + NADPH
D6PGL + H2O -> D6PGC
D6PGC + NADP -> RL5P + CO2 + NADPH
RL5P <=> X5P
RL5P <=> R5P
R5P + X5P <=> S7P + T3P1
E4P + X5P <=> F6P + T3P1
S7P + T3P1 <=> E4P + F6P
ATP + RIB -> ADP + R5P
R5P <=> R1P
ACCOA + H2O + OA <=> CIT + COA
ICIT + NAD -> AKG + CO2 + NADH
ICIT + NADP -> AKG + CO2 + NADPH
AKG + NAD + COA -> SUCCOA + CO2 + NADH
ADP + PI + SUCCOA <=> ATP + SUCC + COA
SUCC + Q <=> FUM + QH2
FUM + H2O <=> MAL
MAL + NAD <=> OA + NADH
CIT <=> AC + OA
ATP + CIT + COA -> ADP + PI + ACCOA + OA
ACCOA + H2O + GLX -> MAL + COA
ICIT -> GLX + SUCC
GLYA + NADP <=> GLX + NADPH
G + NADP <=> 3HPYR + NADPH
GLYA + O2 -> GLX + H2O2
GSH + MGXL <=> LGT
LGT + H2O -> LAC + GSH
ATP + AC + COA -> AMP + PPI + ACCOA
ACAL + NAD + H2O <=> NADH + Ac
ACAL + NADP + H2O <=> AC + NADPH
HYGTA + NAD -> FGT + NADH
MAL + NADP -> PYR + CO2 + NADPH
LLAC + NAD -> PYR + NADH
ATP + PYR + H2O -> AMP + PEP + PI
ATP + ACACT + COA -> AMP + PPI + AACCOA
MALCOA -> ACCOA + CO2
ATP + GAL -> ADP + GAL1P
DG6P <=> G1P
ATP + XUL -> ADP + X5P
LARAB + ATP -> LARABP + ADP
XOL + NAD <=> XUL + NADH
MAN6P <=> F6P
XYL + NADPH <=> XOL + NADP
ATP + DFRU -> ADP + F6P
ATP + F6P -> ADP + F26P
F26P + H2O -> F6P + PI
MAN1P <=> MAN6P
GTP + MAN1P -> PPI + GDPMAN
GDPMAN -> GDMAN + H2O
GDMAN + NADPH -> GLFUC + NADP
ATP + MAN -> ADP + MAN6P
MELI + H2O -> DGLC + GAL
UDPG + DG6P -> UDP + TRE6P
TRE + H2O -> 2 DDGLC
LACT + H2O -> DGLC + GAL
NADG6P <=> NAGA1P
UTP + NAGA1P <=> PPI + UDPNAG
UDPG -> UDP + 13GLUCAN
MLTOSE + PI -> G1P + MLTIOSE
MLTIOSE + H2O -> MLT + DGLC
CHIT + H2O -> CHIB
CHIT + H2O -> NAG
ATP + FUC -> ADP + FU1P
GTP + FU1P -> GLFUC + PPI
NAG6P + H2O -> GA6P + AC
GA6P + H2O -> F6P + NH3
ATP + DGLCN -> ADP + GA6P
UDPNAG -> UDP + CHIT
CHIT + H2O -> CHITO + AC
13GLUCAN -> DGLC
13GLUCAN -> DDGLC
GALT + O2 -> XHLACT + H2O2
XHLACT -> VC
DG6P -> MI3P
D34PI + H2O -> MI3P + PI
ATP + I5P -> ADP + I6P
NADH + Q + 4 H -> NAD + QH2 + 4 H
ATP + H2O + H -> ADP + PI + H
QH2 + 2 FE2RI + 4 H -> Q + 2 FE2RO + 4 H
NADPH + 2 FE2RI -> NADP + 2 FE2RO
FADH2 + Q -> FAD + QH2
2 FE2RO + 0.5 O2 + 4 H -> 2 FE2RI + H2O + 4 H
PAPS + RTHIO -> OTHIO + SLFI + PAP
SLFI + 3 NADPH -> H2S + 3 NADP + 3 H2O
SLFI + O2 + H2O -> SLF + H2O2
ADP + PI + 3.87 H -> ATP + H2O + 3.87 H
ADP + PI + ATP + H2O + H -> ADP + PI + ATP + H2O + H
PAP + H2O -> AMP + PI
HNO2 + 3 NADPH -> NH4OH + 3 NADP + H2O
HNO3 + NADH -> HNO2 + NAD + H2O
NH3 + H2O <=> NH4OH
RATN <=> ATT
ATT <=> UGLX + UREA
UREA + H2O -> CO2 + 2 NH3
NITE -> CARBO + NH3
H2CO3 -> CO2 + H2O
OA + GLU <=> ASP + AKG
PYR + GLU <=> AKG + ALA
GLY + H2O + O2 -> GLX + NH3 + H2O2
ASP + ATP + GLN -> GLU + ASN + AMP + PPI
ASN + H2O -> ASP + NH3
BASP + NADPH -> NADP + PI + ASPSA
ASP + ATP -> ADP + BASP
SAM <=> DSAM + CO2
PTRSC + DSAM -> SPRMD + MTA
NAGLUS + GLU -> AKG + NAORN
ORN + CAP -> CITR + PI
CITR + ASP + ATP <=> AMP + PPI + ARGSUCC
ARGSUCC <=> FUM + ARG
ARG -> ORN + UREA
GLU + ATP -> ADP + GLUP
GLUP + NADPH -> NADP + PI + GLUGSAL
GLUGSAL <=> S1P5C + H2O
GLUGSAL + NADP -> NADPH + GLU
PRO + NADP -> S1P5C + NADPH
NAORN + GLU -> ORN + NAGLU
GLU + ACCOA -> COA + NAGLU
ORN + AKG -> GLUGSAL + GLU
ORN -> PTRSC + CO2
ACCOA + PTRSC -> COA + NAPS
ORN <=> PRO + NH3
NAGLU + ATP -> ADP + NAGLUP
NAGLUP + NADP + PI -> NAGLUS + NADPH
NAORN + H2O -> AC + ORN
CYS + O2 -> 3SULALA
SER -> PYR + NH3
OASER + H2S -> AC + CYS
GLU -> GABA + CO2
DMPENO + O2 = MTPROP + FOR + CO
SUCCSAL + NADP -> SUCC + NADPH
AKG + GLN + NADPH -> NADP + 2 GLU
AKG + GLN + NADH -> NAD + 2 GLU
GLU + NADP + H2O <=> AKG + NH3 + NADPH
ACCOA + GA6P <=> COA + NADG6P
GABA + AKG -> SUCCSAL + GLU
GLU + NH3 + ATP -> GLN + ADP + PI
GLN + F6P -> GLU + GA6P
3PG + NAD -> NADH + PHP
PHP + GLU -> AKG + 3PSER
3PSER -> PI + SER
ASPSA + NADPH -> NADP + HSER
HSER + ATP -> ADP + PHSER
THR -> GLY + ACAL
GLY + THF + NAD -> METTHF + NADH + CO2 + NH3
THF + SER <=> GLY + METTHF
CLN + PQ -> BETALD + PQH2
SER + HCYS -> LLCT
PHSER + H2O -> PI + THR
THR -> OBUT + NH3
SUCCOA + GLY -> AMIEVUL + COA + CO2
GLY + LIPO <=> HPSAMLYS + CO2
PRFP -> PRLP
IMACP + GLU -> AKG + HISOLP
HISOLP -> PI + HISOL
PRPP + ATP -> PPI + PRBATP
GLN + PRLP <=> IGP + AICAR + GLU
DIMGP -> IMACP
AKG + ILE <=> OMVAL + GLU
AKG + VAL <=> OIVAL + GLU
OBUT + PYR -> ABUT + CO2
2 PYR -> CO2 + ACLAC
ACLAC + NADPH -> NADP + HMOBUT
ABUT + NADPH -> NADP + DMBUT
ACCOA + OIVAL -> COA + IPPMAL
PPMAL <=> IPPMAL
OIVAL + NAD + COA -> ISOCOA + CO2 + NADH
OMVAL + NAD + COA -> MBCOA + CO2 + NADH
MBCOA + FAD -> MCRCOA + FADH2
ATP + MCRCOA + HCO3 -> ADP + PI + MGCOA
H2O + MGCOA <=> HMGCOA
HMGCOA + COA -> ACACT + ACCOA
ISOCOA + FAD -> MACLCOA + FADH2
HYISORATE + NAD <=> MMSHY + NADH
MMSHY + COA + NAD -> PPACYLCOA + CO2 + NADH
MBCOA + FAD -> MCROCOA + FADH2
MCROCOA + H2O -> METBYCOA
METBYCOA + NAD <=> MCECOA + NADH
MCECOA + COA -> ACCOA + PPACOA
ATP + PPACOA + HCO3 -> ADP + PI + SMECOA
SMECOA -> RMECOA
RMECOA -> SUCCOA
ACCOA + H2O + AKG -> HCIT + COA
HCIT <=> HICIT
HICIT + NAD <=> AKA + CO2 + NADH
AKA + AKG <=> AMA + GLU
TYR + AKG <=> 44HPPYR + GLU
GLU + AMASA + NADPH <=> SACP + NADP
SACP + NAD <=> LYS + AKG + NADH
TLYS + AKG + O2 -> HTLYS + SUCC + CO2
HTLYS -> TMBAL + GLY
TMBAL + NAD + H2O <=> NADH + TMBOA
TMBOA + AKG + O2 -> CAR + SUCC + CO2
LLCT + H2O -> HCYS + PYR + NH3
HCYS + MTHF -> THF + MET
MET + ATP -> PPI + PI + SAM
SAH -> HCYS + ADN
ACCOA + HSER <=> COA + OAHSER
OAHSER + H2S -> HCYS + AC
LLCT -> CYS + NH3 + OBUT
MTA + PI -> MTHRIP + AD
3DDAH7P -> DQT + PI
DQT -> DHSK
DHSK + NADPH -> SME + NADP
SME + ATP -> ADP + SME3P
SME3P + PEP -> 3PSME + PI
3PSME -> PI + CLNR
CLNR + GLN -> GLU + PYR + AN
AN + PRPP -> PPI + NPRAN
NPRAN -> CPAD5P
CPAD5P -> CO2 + IGP
IGP + SER -> T3P1 + TRP
TRP + O2 -> FKYN
FKYN -> FOR + KYN
KYN + NADPH + O2 -> HKYN + NADP + H2O
KYN -> ALA + AN
HKYN -> HAN + ALA
HAN + O2 -> CMUSA
CLNR -> PHEN
PHEN = PPYR + H2O + CO2
PHEN + NADP -> 44HPPYRYR + CO2 + NADPH
AKG + TYR <=> 44HPPYRYR + GLU
PHE + BH4 + O2 -> TYR + HYBH4
44HPPYRYR + O2 -> HOMO25DHBA + CO2
HOMO25DHBA + O2 -> MACAC
MACAC -> FUACAC
FUACAC -> FUM + ACACT
2 H2O2 -> 2 H2O + O2
GLTCOA + FAD -> C4DCOA + CO2 + FADH2
R5P + ATP <=> PRPP + AMP
ATP -> CAMP + PPI
CAIR <=> AIR + CO2
CAIR + ATP + ASP <=> ADP + PI + SAICAR
SAICAR <=> FUM + AICAR
FGAM + ATP -> ADP + PI + AIR
PRAM + ATP + GLY <=> ADP + PI + GAR
FGAR + ATP + GLN -> GLU + ADP + PI + FGAM
GAR + FTHF -> THF + FGAR
PRPP + GLN -> PPI + GLU + PRAM
AICAR + FTHF <=> THF + PRFICA
PRFICA <=> IMP
IMP + GTP + ASP -> GDP + PI + ASUC
ASUC <=> FUM + AMP
XMP + ATP + GLN -> GLU + AMP + PPI + GMP
GMP + ATP <=> GDP + ADP
DGMP + ATP <=> DGDP + ADP
GMP + DATP <=> GDP + DADP
AMP + H2O -> IMP + NH3
CGMP + H2O -> GMP
CAMP + H2O -> AMP
ADPRIB + H2O -> AMP + R5P
GN + H2O -> XAN + NH3
URATE + O2 + H2O -> HIURA + H2O2
HIURA + H2O -> RATN + CO2
ATRP + H2O -> ATP + AMP
TRIP + H2O -> ADP + AMP
ADP + ATP -> ATRP + PI
SLF + ATP -> PPI + APS
ATP + H2O -> ADP + PI
ITP + H2O -> IMP + PPI
DITP + H2O -> DIMP + PPI
GTP + H2O -> GMP + PPI
DGTP + H2O -> DGMP + PPI
XTP + H2O -> XMP + PPI
APS + ATP -> ADP + PAPS
PAPS + H2O -> SLF + PAYL
XAN + NAD -> URATE + NADH
XAN + O2 -> URATE + H2O2
CAP + ASP -> CAASP + PI
CAASP <=> DOROA
DOROA + O2 <=> H2O2 + OROA
OROA + PRPP <=> PPI + OMP
OMP -> CO2 + UMP
URA + PRPP -> UMP + PPI
URI + GTP <=> UMP + GDP
CYTD + GTP -> GDP + CMP
URI + ATP -> ADP + UMP
CYTD + H2O -> URI + NH3
DC -> NH3 + DU
DUTP + H2O -> PPI + DUMP
DUMP + METTHF -> DHF + DTMP
UTP + GLN + ATP -> GLU + CTP + ADP + PI
ATP + UTP + NH3 -> ADP + PI + CTP
URA + R5P <=> PURI5P
DCMP + H2O -> DUMP + NH3
GLN + 2 ATP + CO2 -> GLU + CAP + 2 ADP + PI
OTHIO + NADPH -> NADP + RTHIO
AD + PRPP -> PPI + AMP
DIN + PI <=> HYXN + DR1P
DA + PI <=> AD + DR1P
DG + PI <=> GN + DR1P
HYXN + R1P <=> INOS + PI
AD + R1P <=> PI + ADN
XAN + R1P <=> PI + XTSINE
GSN + PI <=> GN + R1P
ADN + ATP -> AMP + ADP
ATP + AMP <=> 2 ADP
DATP + DAMP <=> 2 DADP
DGDP + ATP <=> DGTP + ADP
DUDP + ATP <=> DUTP + ADP
DCDP + ATP <=> DCTP + ADP
DTDP + ATP <=> DTTP + ADP
DADP + ATP <=> DATP + ADP
UDP + ATP <=> UTP + ADP
CDP + ATP <=> CTP + ADP
GDP + ATP <=> GTP + ADP
IDP + ATP <=> ITP + ADP
HYXN + PRPP -> PPI + IMP
GN + PRPP -> PPI + GMP
DTMP -> DT + PI
DAMP -> DA + PI
DGMP -> DG + PI
DCMP -> DC + PI
CMP -> CYTD + PI
AMP -> PI + ADN
GMP -> PI + GSN
IMP -> PI + INOS
XMP -> PI + XTSINE
UMP -> PI + URI
ADP + RTHIO -> DADP + OTHIO
GDP + RTHIO -> DGDP + OTHIO
CDP + RTHIO -> DCDP + OTHIO
UDP + RTHIO -> DUDP + OTHIO
DTMP + ATP <=> ADP + DTDP
DCMP + ATP <=> ADP + DCDP
CMP + ATP <=> ADP + CDP
UMP + ATP <=> ADP + UDP
GDP + H2O -> GMP + PI
ATP + 2 H2O -> AMP + 2 PI
HMGCOA + COA <=> ACCOA + AACCOA
MVL + COA + 2 NADP <=> HMGCOA + 2 NADPH
ATP + MVL -> ADP + PMVL
ATP + PMVL -> ADP + PPMVL
ATP + PPMVL -> ADP + PI + IPPP + CO2
IPPP <=> DMPP
GPP + IPPP -> FPP + PPI
FPP + IPPP -> PPI + GGPP
2 FPP + NADPH -> NADP + SQL + 2 PPI
SQL + O2 + FADH2 -> S23E + FAD
S23E -> LNST
LNST + O2 + NADPH -> NADP + DHSTL
LNST + 3 NADPH + 3 O2 -> 44MACHL + 3 NADP + FOR + 4 H2O
44MACHL + NADPH -> DCDOL + NADP
DCDOL + 3 NADPH + 3 O2 -> ICZYMST + 3 NADP
ICZYMST + NADP -> CO2 + NADPH + IIZYMST
IIZYMST + NADPH -> ZYMST + NADP
ZYMST -> DMSTROL
ZYMST + SAM -> FE2ST + SAH
FE2ST -> EPST
EPST + O2 + NADPH -> NADP + ERGOD
EGTEOL + NADPH -> EGSTR + NADP
ACYLCOA + EGSTR -> COA + ERGOSE
CYCL + SAM -> MECYNOL + SAH
OBL + 3 NADPH + 3 O2 -> AMT3BOL + 3 NADP + FOR + 4 H2O
AMT3BOL + NADPH -> MEFOL + NADP
MEFOL -> MENOL
EPST + O2 + NADPH -> NADP + DHEPST
MAGLY + H2O -> GL + FA
TAGLY + H2O -> DAGLY + CARBO
DAGLY + H2O -> MAGLY + CARBO
PC + DAGLY -> LPC + TAGLY
DAGLY + FAACP -> TAGLY + ACP
GLYN + ATP -> T3P2 + ADP
GL3P + NAD -> T3P2 + NADH
GL + ATP -> GL3P + ADP
GL + NADP <=> GLYAL + NADPH
GL + NAD <=> GLYAL + NADH
C160COA + SER -> COA + DHSPH + CO2
DHSPH + NADPH -> SPH + NADP
SPH + ACYLCOA -> DCER2 + COA
SPH -> PSPH
DCER2 -> PCER2
DCER2 + H2O -> SPH + CARBO
SPMYLIN + H2O -> CER + PCLN
UDPDGLC + CER -> UDP + GLYLCR
ATP + SPH -> ADP + DHSP
DHSP -> PEN + C16A
PHSP -> PEN + C16A
DHSP -> PI + SPH
GL3P + ACYLCOA -> CLAGL3P + COA
CLAGL3P + ACYLCOA -> CAGL3P + COA
AT3P2 + NADPH -> AGL3P + NADP
GL3P + ACYLCOA -> AGL3P + COA
AGL3P + ACYLCOA -> COA + PA
PA -> DAGLY + PI
CDPEA + DAGLY <=> CMP + PE
CDPCLN + DAGLY <=> CMP + PC
PCLN + CTP -> CDPCLN + PPI
ACCLN + H2O -> CLN + AC
ATP + CLN -> ADP + PCLN
SAM + PE -> SAH + PCPMME
PC + H2O -> LPC + CARBO
LPC + H2O -> GLYPCLN + CARBO
PC + H2O -> CLN + PA
PEN + CTP -> CDPEA + PPI
CDPDG + SER <=> CMP + PS
PE + SER -> PS + ETHLA
ATP + ETHLA -> ADP + PEN
PS -> PE + CO2
ACYLCOA + LPC -> COA + PC
ATP + BCCP + CO2 -> ADP + PI + CCCP
ATP + ACCOA + CO2 -> ADP + PI + MALCOA
ACCOA + ACP-> COA + ACACP
MALCOA + ACP <=> COA + MALACP
ACACP + MALACP + 2 NADPH -> C40ACP + ACP + CO2 + 2 NADP
C40ACP + H2O <=> ACP + C40
C40ACP + MALACP + 2 NADPH -> C60ACP + ACP + CO2 + 2 NADP
C60ACP + H2O <=> ACP + C60
C60ACP + MALACP + 2 NADPH -> C80ACP + ACP + CO2 + 2 NADP
C80ACP + H2O <=> ACP + C80
C80ACP + MALACP + 2 NADPH -> C100ACP + ACP + CO2 + 2 NADP
C100ACP + H2O <=> ACP + C100
C100ACP + MALACP + 2 NADPH -> C120ACP + ACP + CO2 + 2 NADP
C120ACP + H2O <=> ACP + C120
C120 + ATP + COA <=> C120COA + PPI + AMP
C120ACP + COA <=> C120COA + ACP
C120ACP + MALACP + 2 NADPH -> C140ACP + ACP + CO2 + 2 NADP
C140ACP + H2O <=> ACP + C140
C140ACP + MALACP + 2 NADPH -> C160ACP + ACP + CO2 + 2 NADP
C160ACP + H2O <=> ACP + C160
C160COA + NADPH + O2 -> C161COA + NADP + 2 H2O
C161ACP + H2O <=> ACP + C161
C180COA + NADPH + O2 -> C181COA + NADP + 2 H2O
C181ACP + H2O <=> ACP + C181
C181COA + NADPH + O2 -> C182COA + NADP + 2 H2O
C182ACP + H2O <=> ACP + C182
C182COA + NADPH + O2 -> C183COA + NADP + 2 H2O
C183ACP + H2O <=> ACP + C183
C160COA+ MALCOA + 2 NADPH -> C180COA + 2 NADP + CO2 + COA + H2O
C180COA + MALCOA + 2 NADPH -> C200COA+ 2 NADP + CO2 + COA + H2O
C183COA + MALCOA + 2 NADPH -> C203(6)COA+ 2 NADP + CO2 + COA + H2O
C203(6)ACP + H2O <=> ACP + C203(6)
C203(6)COA + NADPH + O2 -> C204(6)COA + NADP + 2 H2O
C204(6)ACP + H2O <=> ACP + C204(6)
C204(6)COA + NADPH + O2 -> C205(6)COA + NADP + 2 H2O
C205(6)ACP + H2O <=> ACP + C205(6)
C180COA + CAR <=> COA + C180CAR
C160COA + CAR <=> COA + C160CAR
C140COA + CAR <=> COA + C140CAR
C120COA + CAR <=> COA + C120CAR
C180COA + O2 -> H2O2 + C18DCOA
C18HCOA <=> C18DCOA
C18OCOA + NADH <=> C18HCOA + NAD
C18OCOA + COA <=> ACCOA + C160COA
C160COA + O2 -> H2O2 + C16DCOA
C16HCOA <=> C16DCOA
C16OCOA + NADH <=> C16HCOA + NAD
C16OCOA + COA <=> ACCOA + C140COA
C140COA + O2 -> H2O2 + C14DCOA
C14HCOA <=> C14DCOA
C14OCOA + NADH <=> C14HCOA + NAD
C14OCOA + COA <=> ACCOA + C120COA
C120COA + O2 -> H2O2 + C12DCOA
C12HCOA <=> C12DCOA
C12OCOA + NADH <=> C12HCOA + NAD
C12OCOA + COA <=> ACCOA + C100COA
C100COA + O2 -> H2O2 + C10DCOA
C10HCOA <=> C10DCOA
C10OCOA + NADH <=> C10HCOA + NAD
C10OCOA + COA <=> ACCOA + C80COA
C80COA + O2 -> H2O2 + C8DCOA
C8HCOA <=> C8DCOA
C8OCOA + NADH <=> C8HCOA + NAD
C8OCOA + COA <=> ACCOA + C60COA
C60COA + O2 -> H2O2 + C6DCOA
C60COA + O2 -> H2O2 + C60COA
C6HCOA <=> C6DCOA
C6OCOA + NADH <=> C6HCOA + NAD
C6OCOA + COA <=> ACCOA + C40COA
C40COA + O2 -> H2O2 + C4DCOA
C40COA + O2 -> H2O2 + C40COA
C4HCOA <=> C4DCOA
AACCOA + COA <=> 2 ACCOA
C180COA + FAD -> FADH2 + C18DCOA
C18HCOA <=> C18DCOA
C160COA + FAD -> FADH2 + C16DCOA
C16HCOA <=> C16DCOA
C140COA + FAD -> FADH2 + C14DCOA
C14HCOA <=> C14DCOA
C120COA + FAD -> FADH2 + C12DCOA
C12HCOA <=> C12DCOA
C100COA + FAD -> FADH2 + C10DCOA
C10HCOA <=> C10DCOA
C80COA + FAD -> FADH2 + C8DCOA
C8HCOA <=> C8DCOA
C60COA + FAD -> FADH2 + C6DCOA
C6HCOA <=> C6DCOA
C40COA + FAD -> FADH2 + C4DCOA
C4HCOA <=> C4DCOA
AACCOA + NADH <=> C4HCOA + NAD
METTHF + NAD -> METHF + NADH
GTP -> FOR + AHTD
BH4 + NADP -> DHBOPRIN + NADPH
DHP = AHHMP + GLAL
ATP + AHHMP = AMP + AHHMD
ABEE + AHHMD -> PPI + DHPT
ATP + DHPT + GLU -> ADP + PI + DHF
DHF + NADPH -> NADP + THF
METTHF + NADPH -> MTHF + NADP
OIVAL + METTHF -> AKP + THF
AKP + NADPH -> NADP + PANT
PANT + BALA + ATP -> AMP + PPI + PNTO
PNTO + ATP -> ADP + PPNTO
4 PPNTO + CTP + CYS -> CMP + PPI + 4 PPNTOCYS
4 PPNTOCYS -> CO2 + PPTHE
4 PPTHE + ATP -> PPI + DPCOA
COAPPT + APOACP = PAP + ACP
DPCOA + ATP -> ADP + COA
ATP + THM -> AMP + THDP
ATP + NCN -> PPI + DMNAD
ATP + DMNAD + GLN + H2O -> AMP + PPI + NAD + GLU
NAD + H2O -> AMP + NMN
ATP + NAD -> ADP + NADP
PDXAM + ATP -> PDXAM5PI + ADP
PDXAL + ATP -> PLP + ADP
VB6 + ATP -> VB65PI + ADP
2 AMIEVUL -> PPBG + H2O
4 PPBG + H2O -> HMTB + 4 NH3
HMTB -> UPGIII + H2O
UPGIII -> CPGIII + 4 CO2
CPGIII + O2 -> PPGIX + 2 CO2 + 2 H2O
PPGIX + 3 O2 -> PPRIX + 3 H2O
PPRIX + FE2 -> HEMEB
HEMEB -> HEMEO
HEMEO -> HEMEA
HEMEB + APOCE -> CYTC
SAM + UPGIII -> SAH + PRECOR
GTP -> D6RP5P + FOR + PPI
A6RP5P + NADPH -> APDRUCI + NADP
APDRUCI + H2O -> A6RP + PI
RL5P -> DB4P + FOR
DB4P + A6RP -> D8RL + PI + 2 H2O
D8RL -> A6RP + VB2
VB2 + ATP -> FMN + ADP
FMN + ATP -> FAD + PPI
FMN -> VB2 + PI
CHCOA + ALA -> AONA + COA + CO2
SAM + AONA -> SAMOB + DANNA
CO2 + DANNA + ATP -> DTB + PI + ADP
DTB + 2 SAM + S -> BT + 2 MET + 2 DA
ATP + BT -> BTAMP + PPI
CYSE -> TAUR + CO2
TAUR + AKG + O2 -> H2S + AMIACE + SUCC + CO2
CYS + GLU + ATP -> GC + PI + ADP
GLY + GC + ATP -> GSH + PI + ADP
GSH + ALA -> CGLY + ALAGLY
ATP + 5OPRO + 2 H2O -> ADP + PI + GLU
2 GSH + H2O2 -> GSSG + 2 H2O
NADPH + GSSG -> NADP + 2 GSH

## Sheet: Unique in existed model
DDGLC <=> 0.33333 DGLC + 0.66667 DDGLC
DGLC <=> DDGLC
DG6P <=> DDG6P
DGLCNT + ATP -> D6PGC + ADP
H6P <=> F6P
RL5P + FALD -> H6P
CIT <=> ACO + H2O
GDP + PI + SUCCOA <=> GTP + SUCC + COA
PYR -> ACAL + CO2
METH + NAD <=> FALD + NADH
ATP + PYR + HCO3 -> ADP + PI + OA
UDPDGLC + 2 NAD + H2O -> UDPDGLCE + 2 NADH
DEXG + NAD <=> DEHXG + NADH
2 FE2RI + LAC -> PYR + 2 FE2RO
PROP + ATP + COA -> AMP + PPI + PPACYLCOA
ATP + PPACYLCOA + HCO3 -> ADP + PI + SMECOA
SAM -> ACPC + MTA
UDPDGLCAL <=> UDPDGLC
G1P + UTP <=> UDPDGLC + PPI
UDPDGLCE -> UDXYL + CO2
UTP + GAL1P <=> UDPDGLCAL + PPI
GAL + O2 -> GALNT + H2O2
ATP + RL -> ADP + RL5P
STAC -> MELI + GAL
MLT + H2O -> 2 DGLC
CELLU -> 14GLUCAN + CELLOB
STAR -> DGLC
UDPG -> UDP + GLYNIN
ADPDGLC -> GLYNIN + ADP
GLYNIN -> STAR
STAR + PI -> G1P + GLYCODEX
GLYCODEX -> DDGLC
SUC + GLUCOSYL -> DFRU + GLUCOSYL1
I6P + H2O -> TPI + PI
TPI + H2O -> MYOBISPI + PI
PINOSP -> PINOSP
MI3P -> INOS + PI
ATP + PINOS -> ADP + PINOSP
PINOSP + H2O -> D45PI + PI
ATP + PINOS -> ADP + PINOS4P
PINOS4P + ATP -> D45PI + ADP
D45PI -> TPI + DAGLY
D45PI + H2O -> PINOS4P + PI
PPI -> 2 PI
NADH + 2 FE2RRIB5 -> NAD + 2 FE2RROB5
CYS + ECYS -> ALA + ESULFCYS
ATP + ALA + TRNA -> AMP + PPI + LALATRNA
ATP + ASP + TRNA -> AMP + PPI + ASPTRNA
ATP + ASN + TRNA -> AMP + PPI + ASNTRNA
DSAM + SPRMD -> MTA + SPRM
AGMT + H2O -> PTRSC + UREA
PRO + FAD -> S1P5C + FADH2
NAPS + H2O + O2 -> AABUTNOL + NH3 + H2O2
ATP + ARG + TRNA -> AMP + PPI + ALTRNA
ATP + PRO + TRNA -> AMP + PPI + LPROTRNA
ATP + CYS + TRNA -> AMP + PPI + LCYSRNA
2 CYS + O2 -> CYS + 2 H2O
SUCCSAL + NAD + H2O -> SUCC + NADH
GLU + NAD <=> AKG + NH3 + NADH
ATP + GLU + TRNA -> AMP + PPI + LGLUTRNA
ATP + GLN + TRNA -> AMP + PPI + LGLNTRNA
SARC + H2O + O2 -> GLY + FALD + H2O2
ATP + SER + TRNA -> AMP + PPI + LSERTRNA
ATP + GLY + TRNA -> AMP + PPI + GLYTRNA
ATP + THR + TRNA -> AMP + PPI + LTHETRNA
THR + NAD -> AMOXOBU + NADH
AMOXOBU + COA -> ACCOA + GLY
HISOL + 2 NAD -> HIS + 2 NADH
ATP + HIS + TRNA -> AMP + PPI + HHTRNA
IMIPRO + H2O -> FORGLU
AKG + LEU <=> OICAP + GLU
HMOBUT -> OIVAL
DMBUT -> OMVAL
CBHCAP <=> IPPMAL
IPPMAL + NAD -> NADH + OICAP + CO2
OICAP + NAD + COA -> IVACYLCOA + CO2 + NADH
ATP + ILE + TRNA -> AMP + PPI + LILEUTRNA
ATP + VAL + TRNA -> AMP + PPI + LVALTRNA
ATP + LEU + TRNA -> AMP + PPI + LLuTRNA
AMA + NADPH + ATP -> AMASA + NADP + AMP + PPI
GLU + AMASA + NADH <=> SACP + NAD
ATP + LYS + TRNA -> AMP + PPI + LLTRNA
HISLYS + SAM -> SAH + TLYS
HCYS + MTHPTGLU -> THPTGLU + MET
SAM + CALH -> SAH + DPTH
ATP + MET + TRNA -> AMP + PPI + LMETTRNA
25DHBA + O2 -> MAYLPYR
ACYLPYR + H2O -> FUM + PYR
AKA -> GLTCOA + CO2
ATP + TYR + TRNA -> AMP + PPI + LTYRTRNA
ATP + TRP + TRNA -> AMP + PPI + TRPTRNA
ATP + PHE + TRNA -> AMP + PPI + LPhTRNA
IMP + NAD -> NADH + XMP
CYTS + H2O -> URA + NH3
URI + PI <=> URA + R1P
DUMP -> DU + PI
CTP + MVL -> CDP + PMVL
GTP + MVL -> GDP + PMVL
UTP + MVL -> UDP + PMVL
DMPP + IPPP -> GPP + PPI
DHSTL + NADP -> strl+ NADPH
ERGOD + NADPH + O2 -> EGTEOL + NADP
ERGOSE + H2O -> EGSTR + FA
S23E -> CYCL
MECYNOL + 3 NADPH + 3 O2 -> CCECNOL + 3 NADP
CCECNOL -> OBL
MENOL + 3 NADPH + 3 O2 -> EPST + 3 NADP
DHEPST + NADP -> MTSTR + NADPH
PC -> DAGLY + PCLN
PE -> DAGLY + PEN
GL3P + Q -> T3P2 + QH2
PSPH + NADPH + O2 -> C18PSPG + NADP + 2 H2O
ATP + PSPH -> ADP + PHSP
PHSP -> PI + PSPH
CAGL3P + CTP <=> CLCDPDG + PPI
CLCDPDG + GL3P -> CMP + CLPIGP
CLPIGP + H2O -> PG + PI
CLCDPDG + PG -> CMP + CL
T3P2 + ACYLCOA -> COA + AT3P2
ATP + DAGLY -> ADP + PA
SAM + POFA -> SAH + PMFA
PC + EGSTR -> LPC + ERGOSE
ACCOA + LYSOPAF -> COA + PAF
C40ACP + COA <=> C40COA + ACP
THF + ATP + GLU <=> ADP + PI + THFG
AHTD -> PYVYLTRIN + 3 PI
PYVYLTRIN + 2 NADPH -> BH4 + 2 NADP
CLNR + GLN -> ADCLNR + GLU
FTHF + LMETTRNA + H2O -> THF + FOFMET
ATP + FTHF -> ADP + PI + MTHF
ATP + FOR + THF + NADPH -> ADP + PI + NADP + METTHF
CMUSA -> H2O + QA
QA + PRPP -> NCN + PPI + CO2
PRECOR + NAD -> SHCR + NADH
SHCR -> SIHM
CLNR -> 4HBA + PYR
4HBA + NPP -> N4HBA + PPI
N4HBA -> CO2 + NPP
NPP + O2 -> 2N6H
2N6H + SAM -> 2NPMP + SAH
2NPMP + O2 -> 2NPMB
2NPMB + SAM -> 2NPMMB + SAH
2NPMMB + O2 -> 2NMHMB
2NMHMB + SAM -> Q + SAH
4HBA + NADPH + O2 -> PCACE + NADP + H2O
D6RP5P -> A6RP5P + NH3
ATP + 6CARHEX + COA -> AMP + PPI + CHCOA
BTAMP + APOCARB -> BCCP + AMP
CGLY + H2O -> GLY + CYS
RX + GSH -> HX + GSSG
ACCOA + PHOPTRIN -> COA + APHOPTRIN
CLNR -> ISOCLNR
ISOCLNR + H2O -> DHDHBA + PYR
AGL3P + H2O -> DAGLY + PI
C203(6) + ATP + COA <=> C203(6)COA + PPI + AMP
C203(6)ACP + COA <=> C203(6)COA + ACP
C204(6) + ATP + COA <=> C204(6)COA + PPI + AMP
C204(6)ACP + COA <=> C204(6)COA + ACP
C205(6) + ATP + COA <=> C205(6)COA + PPI + AMP
C205(6)ACP + COA <=> C205(6)COA + ACP
C183 + ATP + COA <=> C183COA + PPI + AMP
C183ACP + COA <=> C183COA + ACP
C182 + ATP + COA <=> C182COA + PPI + AMP
C182ACP + COA <=> C182COA + ACP
C181 + ATP + COA <=> C181COA + PPI + AMP
C181ACP + COA <=> C181COA + ACP
C161 + ATP + COA <=> C161COA + PPI + AMP
C161ACP + COA <=> C161COA + ACP
C160 + ATP + COA <=> C160COA + PPI + AMP
C160ACP + COA <=> C160COA + ACP
C140 + ATP + COA <=> C140COA + PPI + AMP
C140ACP + COA <=> C140COA + ACP
C100 + ATP + COA <=> C100COA + PPI + AMP
C100ACP + COA <=> C100COA + ACP
C80 + ATP + COA <=> C80COA + PPI + AMP
C80ACP + COA <=> C80COA + ACP
C60 + ATP + COA <=> C60COA + PPI + AMP
C60ACP + COA <=> C60COA + ACP
C40 + ATP + COA <=> C40COA + PPI + AMP

## Sheet: Unique in iCY1106
H2O + PYR + ATP + CO2 -> OA + H + PI + ADP
ATP + DORIS -> 2DR5P + ADP + H
2DR5P <=> 2DR1P
ATP + GLCNT -> H + ADP + D6PGC
H2O + 2 NAD + UDPG -> 3 H + 2 NADH + UDPGE
UTP + G1P + H -> PPI + UDPG
F1P <=> T3P2 + GLYAL
ATP + DFRU <=> ADP + F1P + H
GDPMAN + H2O -> MAN + GDP
GDPMAN -> GDP + 14BMAN
RHMOSE <=> RHMUOSE
ATP + RHMUOSE -> ADP + RHMUOSE1P + H
RHMUOSE1P <=> T3P2 + LADHDE
UDPGAL <=> UDPG
UDPGAL + G1P <=> GAL1P + UDPG
H2O + EPM <=> GAL + MAN
H2O + GGL <=> GAL + GL
H2O + MELT <=> GAL + SOT
H2O + RAFF <=> GAL + SUC
H2O + STAC <=> GAL + RAFF
H2O + SUC -> DGLC + DFRU
GLUE + NAD + 2 H2O -> GLUR + NADH + 2 H
H2O + CELLOB -> 2 DGLC
UDPGE + H -> UDXYL + CO2
ADPGLC -> ADP + GLYCOGEN
14GLUCAN -> GLYCOGEN
PI + GLYCOGEN -> G1P + H
UDPG + H -> UDP + GLYCOGEN
STAR -> DEX + STARR
DEX + 4 H2O -> 4 DGLC
H2O + STAR -> DGLC + 7 14GLUCAN
TRE6P + H2O + H <=> TRE + PI
H2O + CHIT -> NAG
GDPMAN -> H2O + GDOLMANP
COA + AACCOA <=> 2 ACCOA
SER + GLX <=> 3HPYR + GLY
ATP + G -> H + ADP + 3PG
FOR + NAD -> CO2 + NADH
PROCOA <=> PRPCOA + 2 H
HCOA <=> PRCOA + H2O
HCOA + NADP -> NADPH + H + 3OCOA
MALCOA + NADPH + 2 H <=> 3OCOA + NADP + H2O
H2O + HYISOCOA -> H + COA + HYISORATE
ACCOA + CCCP -> MALCOA + BCCP
AKG + BALA <=> GLU + OPPA
SUCCOA + ACACT <=> SUCC + AACCOA
ATP + H + PINS -> ADP + PINSP
ATP + PINSP + H2O -> ADP + PINS4P + PI
ATP + H + PINS4P -> ADP + D45PI
1P1DMI34B + H2O -> PINSP + PI + H
PTPHT + H2O <=> D45PI + PI + H
D45PI + H2O <=> TPI + DAGLY + H
ATP + H + PINSP -> ADP + PYI35BP
H2O + IP4 + H -> PI + INS
H2O + MI3P + H -> PI + INS
INS + CDPDG <=> PINS + CMP
I3P + H2O + H -> TPI + PI
ATP + I4P -> H + ADP + I5P
2 H2O + MYOCYPI -> PI + INS
UDPG + H -> UDP + 14GLUCAN
H + NADH + XYL -> NAD + XOL
H + NADPH + LARAB <=> NADP + LAOL
H + NADPH + RIB <=> NADP + RIBOL
NAD + LAC <=> PYR + H + NADH
H2O + OA -> H + AC + OXAL
H2O + 1DGALI <=> GAL + INS
2OXATE + H2O -> OA + NH3
S1P5C + NADP + 2 H2O -> GLU + NADPH + H
H2O + GLN + 2 ATP + HCO3 -> GLU + H + PI + 2 ADP + CAP
H2O + GLU + NAD <=> NH3 + AKG + H + NADH
H2O + PHT + H -> PI + HTHR
ACCOA + GLY <=> COA + AOBUT + H
NADH + 2 H + AOBUT -> THR + NAD
ALA + GLX -> GLY + PYR
SER + H2S + H -> CYS + H2O
ATP + SER + TRNA -> AMP + PPI + LSERTRNA
TSULF + OASER -> H + AC + SCYSN
TSULF + RTHIO + OASER -> H + CYS + SLFI + OTHIO + AC
H2O + CYS -> NH3 + PYR + H + H2S
MTHRIP -> REOL + H
REOL -> H2O + DKMTP
DKMTP + H2O + H -> DMPENO + PI
O2 + DMPENO -> 2 H + MOB + FOR
GLU + MOB -> AKG + MET
CYS + OAHSER -> H + AC + LLCT
CYS + OSUHS -> SUCC + LLCT + H
OSUHS + H2S -> SUCC + HCYS
H2O + OSUHS <=> NH3 + SUCC + OBUT + H
AKG + CYS -> GLU + MRPYR
GLU + SLPYR <=> AKG + CYSE
AKG + 3SULALA -> GLU + 3SULPYR
MRPYR + SLFI -> PYR + TSULF
MTRIP -> H2O + DKMTP
H2O + CYS -> NH3 + PYR + H2S + H
GLU + 4MOP <=> AKG + LEU
AKG + VAL <=> GLU + OIVAL
NAD + COA + 4MOP -> CO2 + NADH + IVACOA
FAD + IVACOA -> FADH2 + MCRCOA
H2O + MACLCOA <=> HYISOCOA
H2O + MCROCOA -> METBYCOA
NAD + MMSHY + H2O -> NADH + 2 H + METHATE
MMSHY + GLU <=> 3IBATE + AKG
OPPA + NAD + COA -> NADH + CO2 + ACCOA
OPPA + NADP + COA <=> H + NADPH + MALCOA
ATP + MCRCOA + HCO3 <=> PI + ADP + MGCOA
PPMAL + H2O <=> CBHCAP
NAD + CBHCAP <=> H + NADH + OICAP
OICAP + H -> 4MOP + CO2
DMVAT -> H2O + OMVAL
DMBUT -> H2O + OIVAL + H
AKG + KYN -> GLU + APEBU
H2O + NAD + AMASA <=> 2 H + NADH + AMA
2 H + NADPH + AMA -> H2O + NADP + AMASA
PLYS + SAM -> SAH + PMLYS + H
PMLYS + SAM -> SAH + PDLYS + H
PDLYS + SAM -> SAH + PTLYS
PTLYS + 2 H2O -> 2 PROT + TLYS
ACAMI + NAD + H2O -> ACIMOLE + NADH + 2 H
2 H + NADPH + PHC -> HPRO + NADP
2 H + PHC + NADH -> HPRO + NAD
2 H2O + PHC + NAD -> H + NADH + EHGLU
NAD + PRO -> 2 H + NADH + S1P5C
4HGLUSA + NAD + H2O -> EHGLU + NADH + 2 H
H2O + 3SULPYR -> PYR + SLFI
4HGLUSA <=> PHC + H2O + H
HPRO + FAD -> PHC + FADH2 + H
AKG + EHGLU <=> GLU + HAKG
H2O + PRBAMP -> PRFP
H2O + PRBATP -> PPI + PRBAMP
H2O + 2 NAD + HIDAL -> 2 NADH + HIS
H2O + HISOLP + H -> PI + HISOL
HIS + SAM -> MHIS + SAH + 2 H
3FUMP + H2O -> FUM + PYR + H
H2O + NAD + PHAL <=> 2 H + NADH + PAC
AKG + PHE <=> GLU + PPYR
O2 + PPYR -> CO2 + HPHEA
2 H + CMUSA -> CO2 + AM6SA
NAD + COA + AKA -> NADH + CO2 + GLTCOA
H2O + PEP + E4P -> PI + 3DDAH7P
H2O + GLN -> NH3 + GLU
OAHSER + MSETH -> H + MET + AC
RHMOPT + NADPH + H -> DMVAT + NADP
ABUT <=> RHMOPT
HIS -> CO2 + HISAN
HISOL + NAD -> HIDAL + NADH + H
NAD + DHPLYS -> H + NADH + HPLYS
H2O + O2 + AMAC -> H2O2 + NH3 + MGXL
H2O + NAD + APROA -> 2 H + NADH + BALA
H2O + NAD + GABAL -> 2 H + NADH + GABA
ASP + H <=> BALA + CO2
H + NADPH + OTHIO -> NADP + RTHIO
ATP + SEMET + MTRNA <=> AMP + PPI + SELEMETTRNA + H
DORN + H2O + O2 -> 5A2OPA + NH3 + H2O2
DARG + H2O + O2 -> 5G2OT + NH3 + H2O2
ATP + DALA + PRP -> AMP + PPI + ODARP + H
RX + GSH -> HX + RGLUTT
O2 + 2 CYS -> H2O2 + CYST
H2O + SPRMD + Q -> QH2 + GABAL + DAPRP
PI + DU -> 2DR1P + URA + H
H2O + NAD + IMP -> H + NADH + XMP
ATP + CDP -> ADP + CTP
H2O + NAD + HYXN -> H + NADH + XAN
HYXN + O2 + H2O -> XAN + H2O2
GTP + GMP + H -> GTRP + H2O
PTPHE + H2O <=> UTP + UMP + H
TPATE + H2O <=> XTP + XMP + 2 H
PPPGPP + H2O <=> PPGPP + PI
H2O + CCMP -> H + CMP
ATP + DAMP <=> ADP + DADP
UGLX + H2O + 2 H <=> GLX + 2 NH3 + CO2
H2O + GMP + H -> PI + GSN
PI + DG <=> H2O + DGMP + H
H2O + H + ADN -> NH3 + INOS
H2O + H + DA -> NH3 + DIN
ATP + H + DUMP <=> ADP + DUDP
ATP + PSDINE -> ADP + PURI5P + H
NADH + 2 FERRIB5 -> NAD + 2 FERROB5 + H
H2O + ATP + 3 H -> PI + ADP + 4 H
H2O + ATP + K -> PI + ADP + K
H2O + PPI -> 2 PI
H2O + PPPI + H <=> PI + PPI
H2O2 + METH -> 2 H2O + FALD
H2O2 + ETH -> 2 H2O + ACAL
H2O + FGT <=> H + FOR + GSH
THAM + NADH + H + O2 -> THAMNO + NAD + H2O
T3P1 + GLYN <=> FALD + X5P + H
CYSNE + H2O -> HCYS + NH3 + PYR
OSUHS + CYS -> CYSNE + SUCC + H
TSULF <=> S + SLFI
SER + ACCOA -> OASER + COA
H2O + ATP + CU -> PI + ADP + CU
H2O + ATP + NA -> PI + ADP + NA
FUM + FADH2 -> SUCC + FAD
0.5 O2 + QH2 -> H2O + Q
ATP + TOP -> ADP + AHMP + H
ATP + AHMP -> ADP + AHMPP
ECYS + CYS <=> ESUL + ALA
THZP + AHMPP + 2 H -> PPI + THMP
THMP + H2O + H -> THM + PI
THM + H2O -> THZ + TOP + H
ATP + THZ -> H + ADP + THZP
ATP + THDP -> ADP + THTP
D6PR5PO + H2O + H -> APDRUCI + NH3
ATP + PDXAL -> ADP + PLP
H + ADP + PDXAM5PI -> ATP + PDXAM
H + ADP + PDXI5PI -> ATP + VB6
PDXAL + NADPH + H -> VB6 + NADP
GLAL + OBUT + ALA -> VB6
AKG + PHT <=> GLU + OHPBT
T3P1 + RL5P + GLN -> PI + PLP + GLU + 3 H2O
2 H + PRPP + QA -> PPI + CO2 + NCN
ASP + NAD -> 2 H + NADH + IASP
ASP + NADP -> 2 H + NADPH + IASP
T3P2 + IASP + H -> 2 H2O + PI + QA
PRPP + NICA + H -> PPI + NCN
2 H + R1P + NICD <=> PI + NNR
2 H + R1P + NICA <=> PI + NAR
PI + NAR -> H2O + NCN + H
ATP + NAR -> ADP + NCN + H
ATP + NNR -> ADP + NMN + H
H + H2O + NCN -> PI + NAR
H2O + NMN + H -> PI + NNR
ATP + NMN + H -> PPI + NAD
NMN + PPI <=> NICD + PRPP + H
NADP + H + REFDOX -> NADPH + OXFDOX
ACP -> APOACP + PPTHE
6 H + 4 NADPH + 3 MALCOA -> 2 H2O + 2 CO2 + 4 NADP + 2 COA + CHCOA
BTAMP -> BCCP + PPI
C80ACP + 2 S + 2 SAM -> LPACP + 2 MET + 2 DAD5
PN6OL + 2 S + 2 SAM -> PN6LL + 2 MET + 2 DAD5
C80ACP + 2 S + 2 SAM <=> LPACP + 2 MET + 2 DAD5
C80ACP + APOP -> PN6OL + ACP + H
LPACP + APOP -> PN6LL + ACP + H
LIPT + ATP + H -> LIPAMP + PPI
LIPAMP + APOP -> PN6LL + AMP + 2 H
2 GTP + O2 -> 2 CPMP + 2 PPI
CPMP + 2 S -> MOTIN + O2
3 H2O + AHTD + H -> 3 PI + DHP
ABEE + AHHMP -> H2O + DHPT
2 H + 2 NADPH + FOT -> 2 NADP + THF
NADP + DHF <=> H + NADPH + FOT
AHTD + 2 NADPH + 2 H -> BH4 + 2 NADP + PPPI
CHOR + GLN -> ADCHOR + GLU
ADCHOR <=> ABEE + PYR + H
H + H2O + D6PGC -> PI + GLCNT
H2O + METHF + GAR -> 2 H + THF + FGAR
FTHF + LMETTRNA -> H + THF + FOFMET
NH3 + METTHF + DHPLYS <=> H + THF + HPSAMLYS
ATP + FOLI + H -> PI + ADP + METHF
GLU + ATP + GLUTRNA <=> AMP + PPI + LGLUTRNA
GLN + ATP + GLNTRNA <=> AMP + PPI + LGLNTRNA
UPGI -> 4 CO2 + CPGI + 4 H
CPGI + NAD -> NADH + 5 H + CPRI
O2 + 4 FE2 + 4 H -> 4 FE3 + 2 H2O
ALKA + 4HBA + H -> HEX4HYB + PPI
GGPP + 2 IPPP -> ALKA + 2 PPI
HMHMB + SAM -> 2 Q + SAH + H
2 HEX4HYB + O2 -> 2 3DH5HPB
SAM + 3DH5HPB -> SAH + HHM + H
HHM + H -> CO2 + HM
O2 + NADPH + HM -> H2O + NADP + H + HMB
HMB + SAM -> HMMB + SAH + H
HMMB + O2 + NADPH + H -> HMHMB + NADP + H2O
CHOR -> 4HBA + PYR
H + FTHF <=> H2O + METHF
AIR + H -> PI + AC + TOP
NAD + METTHF -> NADH + METHF
4HBA + NPP -> H + PPI + N4HBZ
HOMOGEN + PYPP + H -> CO2 + PPI + MPYQ
CTP + DOL + H -> CDP + DOLP
UDPNAG + DOLP <=> UMP + NADGLDPL + 2 H
UDPG + DOLP <=> UDP + DBDGP + H
GDPMAN + DOLP -> GDP + DOLMANP + H
DOLDP + H2O + 2 H -> DOLP + PI
DOLMANP + H -> DOLP + MANNAN
H2O + MANNAN -> MAN
UDPNAG + PINS + H -> UDP + NADGPIS
TTCGDT + IPPP <=> DEDIP + PPI
FPP + PCYSN + H <=> SFP + PPI
SFP + H2O + 2 H <=> PCSFCYS + PT
SAM + PCSFCYS <=> SAH + PCSFCYSME + H
FACYS + O2 + H2O -> 2T6TFAL + CYS + H2O2
ATXIN + NADH + H + O2 -> VLXIN + NAD + H2O
ATXIN + NADPH + H + O2 -> VLXIN + NADP + H2O
ZEXTIN + NADH + H + O2 -> AXTIN + NAD + H2O
ZEXTIN + NADPH + H + O2 -> AXTIN + NADP + H2O
APINE + O2 + 2 H + 2 E <=> PIL + H2O
APINE + NADH + H + O2 -> APIOX + NAD + H2O
2MDAL + NAD + H2O -> C2MDICA + NADH + H
GENAL + NAD + H2O <=> GEAC + NADH + 2 H
RCAL + NAD + H2O -> CIATE + NADH + H
SCIAL + NAD + H2O -> CIATE + NADH + H
DMOHCOA + COA <=> AL3ECOA + PPACOA
CICIT + H2O -> CI2A + DGLC
CI2A + H -> CORN + H2O
CMCOA + SME <=> COA + 4CMSMA
RTOL <=> PTANL
PADH + H2O <=> EPSM + CO2 + METH
EMET + H2O <=> EGN + METH
TMETAC + O2 + 2 H2O <=> TMETLAN + CO2 + H2O2
DLPHE + O2 -> SDOPA
AMA + VAL + CYS + 3 ATP + H2O -> ACV + 3 AMP + 3 PPI + 3 H
H2O + PENI -> H + PENIA
DTDP6M + H + NADPH -> NADP + DTDPDM
COA + 3OACOA <=> ACCOA + SUCCOA
C4HCOA + NADP <=> AACCOA + NADPH + H
2 BMTE + O2 -> 2 BMTL
BMTL -> 2 H + DIBZPNE
4NCHOL + O2 + 3 H -> BTOL + HNO2 + H2O
B1PNOL + NADH + H + O2 -> B12PDIOL + NAD + H2O
BPLA + NADH + H + O2 -> B2POL + NAD + H2O
2 DIBZPNE + O2 <=> 2 4H4HBZTE
NBZE + O2 + H <=> CCL + HNO2
O2 + H + NADPH + AVN -> H2O + NADP + HAVN
3CSOL + O2 + NADPH + H -> 23DLNE + NADP + H2O
PNOL + O2 + NADPH + H -> CCL + NADP + H2O
RSNOL + O2 + NADPH + H -> BTOL + NADP + H2O
4HYACT + H2O <=> BENDL + AC + H
4NPHA + H2O <=> 4NOL + PI
1MPNE + O2 + NADH + H -> 1HMPNE + NAD + H2O
3CSOL + O2 + NADH + H -> 3HAL + NAD + H2O
4EOL + NADPH + H + O2 -> 1EAL + NADP + H2O
BENDL + NADPH + H + O2 -> BTOL + NADP + H2O
BENDL + O2 + NADH + H -> 26DHQNE + NAD + 2 H2O
BPA + NADH + H + O2 -> 22B1PL + NAD + H2O
PHENE + O2 + NADH + H -> 1PROL + H2O + NAD
PHENE + O2 + NADH + H -> PHE12OX + H2O + NAD
PHENE + O2 + NADH + H -> PHEOX + H2O + NAD
SALI + NADH + O2 + H -> 25DHBA + NAD + H2O
SALI + NADPH + O2 + H -> 25DHBA + NADP + H2O
TRONE + H2O <=> TRATE + H
CCDOL + NAD -> TECHOL + NADH + H
CCDOL + NADP -> TECHOL + NADPH + H
CDTBE + NAD -> DTBE + NADH + H
CDTBE + NADP -> DTBE + NADPH + H
CYZINE + H2O + H -> NCMENE + NH3
NCMEDE + H2O <=> CYAC + CYNE
NCMENE + H2O + H -> NCMEDE + NH3
6HYAC + NADP -> ADSDE + NADPH + H
4H4HBZTE + H2O <=> 4HBA + BENDL + H
4H4HBZTE + H2O <=> 4HBA + BENDL + H
1NHYDE + NAD + H2O -> 1NPAC + NADH + 2 H
2NHYDE + NAD + H2O -> 2NPAC + NADH + H
4HYMEDE + NAD + H2O -> 4HMELATE + NADH + H
ALDMDE + NAD + H2O -> CAPMDE + NADH + H
ALDMDE + NADP + H2O -> CAPMDE + NADPH + H
CDATE + NAD -> TROATE + NADH + H
PART + H2O <=> DIRICA + 4NOL
DRICA + H2O -> DPHORIC + H2S
POXN + H2O -> DPHORIC + 4NOL
2BHYDE + GSH <=> SFGTN + HBR
AB1EOX + GSH <=> AB1EOXG
ALDPME + GSH <=> 4GCYMD + H2O
B2OX + GSH <=> 23D2GBNE
B34OX + GSH <=> 34D3H4SNE
B45OX + GSH <=> 45DGBNE
B78DO + GSH <=> 78DGBNE + H2O
DIHYDE + GSH <=> SEGLN
DITNE + GSH + 2 H <=> GLEION + 2 HBR
SR12OX + GSH <=> 1G2HDNE
SR12OX + GSH <=> S1H2GDNE
3C2PHDE + NAD + H2O -> 3CAPAC + NADH + H
6MRTPATE + H2O <=> 6TMPATE + PPI + H
1H2NATE + NADH + 2 H + O2 -> NA12DOL + CO2 + NAD + H2O
3MEAT + O2 + NADH + H -> 23DLNE + NAD + CO2 + H2O
4HMELATE + O2 + NADH + H -> 4HMECOL + NAD + H2O + CO2
4MELAT + O2 + NADH + H -> 4MECOL + NAD + H2O + CO2
H2O + CO2 + NADP + CCL <=> O2 + 2 H + NADPH + SALI
TAFEN + O2 + NADPH + H -> TAFNOX + NADP + H2O
6MERPIN + 2 H2O + 2 O2 <=> 6THATE + 2 H2O2
T3CHAD + H2O <=> T3CHAC + 2 H
6MERPIN + PRPP <=> 6TMPATE + PPI
C4HCOA <=> C4DCOA + H2O
2MPNE + O2 + NADH + H -> 2NMOL + NAD + H2O
H + NADPH + VERA -> NADP + DMST
H + NADPH + VERB -> H2O + NADP + DHDMST
C4HACP + NADP <=> AACACP + NADPH + H
C6HACP + NADP <=> C6OACP + NADPH + H
C8HACP + NADP <=> C8OACP + NADPH + H
C10HACP + NADP <=> C10OACP + NADPH + H
C12HACP + NADP <=> C12OACP + NADPH + H
C14HACP + NADP <=> C14OACP + NADPH + H
C16HACP + NADP <=> C16OACP + NADPH + H
MALACP + ACACP + H -> CO2 + ACP + AACACP
C4HACP <=> C4DACP + H2O
C40ACP + NADP <=> C4DACP + NADPH + H
C40ACP + MALACP + H -> CO2 + ACP + C6OACP
C160ACP + NADP <=> C16DACP + NADPH + H
C16A + NAD + H2O -> C160 + NADH + 2 H
C160COA + H2O -> COA + C160 + H
C180COA + H2O -> COA + C180 + H
C200COA + H2O -> COA + C200
C220COA + H2O -> COA + C220
C240COA + H2O -> COA + C240
C20OCOA + NADPH + H <=> C20HCOA + NADP
C20HCOA <=> C20DCOA + H2O
C20DCOA + NADPH + H <=> C200COA + NADP
MALCOA + C200COA + H -> COA + C22OCOA + CO2
C22OCOA + NADPH + H <=> C22HCOA + NADP
C22HCOA <=> C22DCOA + H2O
C22DCOA + NADPH + H <=> C220COA + NADP
MALCOA + C220COA + H -> COA + C24OCOA + CO2
C24OCOA + NADPH + H <=> C24HCOA + NADP
C24HCOA <=> C24DCOA + H2O
C24DCOA + NADPH + H <=> C240COA + NADP
ATP + COA + C200 -> AMP + PPI + C200COA + H
C161COA + CAR <=> COA + C161CAR
C162COA + CAR <=> COA + C162CAR
C181COA + CAR <=> COA + C181CAR
C182COA + CAR <=> COA + C182CAR
C183(6)COA + CAR <=> COA + C183(6)CAR
C200COA + CAR <=> COA + C200CAR
C203(6)COA + CAR <=> COA + C203(6)CAR
C204(6)COA + CAR <=> COA + C204(6)CAR
C220COA + CAR <=> COA + C220CAR
C224(6)COA + CAR <=> COA + C224(6)CAR + 4 H
C240COA + CAR <=> COA + C240CAR
C244(6)COA + CAR <=> COA + C244(6)CAR
C183(3)COA + CAR <=> COA + C183(3)CAR
C184(3)COA + CAR <=> COA + C184(3)CAR
C204(3)COA + CAR <=> COA + C204(3)CAR + 2 H
C205(3)COA + CAR <=> COA + C205(3)CAR
C225(3)COA + CAR <=> COA + C225(3)CAR
C245(3)COA + CAR <=> COA + C245(3)CAR
C246(3)COA + CAR <=> COA + C246(3)CAR
COA + C226(3)CAR <=> C226(3)COA + CAR
C120CAR + CAR -> CAR + C120CAR
C140CAR + CAR -> CAR + C140CAR
C160CAR + CAR -> CAR + C160CAR
C161CAR + CAR -> CAR + C161CAR
C162CAR + CAR -> CAR + C162CAR
C180CAR + CAR -> CAR + C180CAR
C181CAR + CAR -> CAR + C181CAR
C182CAR + CAR -> CAR + C182CAR
C183(6)CAR + CAR -> CAR + C183(6)CAR
C200CAR + CAR -> CAR + C200CAR
C203(6)CAR + CAR -> CAR + C203(6)CAR
C204(6)CAR + CAR -> CAR + C204(6)CAR
C220CAR + CAR -> CAR + C220CAR
C224(6)CAR + CAR -> CAR + C224(6)CAR
C240CAR + CAR -> CAR + C240CAR
C244(6)CAR + CAR -> CAR + C244(6)CAR
C245(6)CAR + CAR -> CAR + C245(6)CAR
C225(6)CAR + CAR -> CAR + C225(6)CAR
C183(3)CAR + CAR -> CAR + C183(3)CAR
C184(3)CAR + CAR -> CAR + C184(3)CAR
C204(3)CAR + CAR -> CAR + C204(3)CAR
C205(3)CAR + CAR -> CAR + C205(3)CAR
C225(3)CAR + CAR -> CAR + C225(3)CAR
C245(3)CAR + CAR -> CAR + C245(3)CAR
C246(3)CAR + CAR -> CAR + C246(3)CAR
CAR + C226(3)CAR <=> C226(3)CAR + CAR
CAR + C161COA <=> COA + C161CAR
CAR + C162COA <=> COA + C162CAR
CAR + C181COA <=> COA + C181CAR
C200COA + CAR <=> COA + C200CAR
C245(6)COA + CAR <=> COA + C245(6)CAR
C225(6)COA + CAR <=> COA + C225(6)CAR
C226(3)COA + CAR <=> COA + C226(3)CAR
C240COA + FAD -> C24DCOA + FADH2
H2O + C24DCOA -> C24HCOA
NAD + C24HCOA -> H + NADH + C24OCOA
COA + C24OCOA -> ACCOA + C220COA
C220COA + FAD -> C22DCOA + FADH2
H2O + C22DCOA -> C22HCOA
NAD + C22HCOA -> H + NADH + C22OCOA
COA + C22OCOA -> ACCOA + C200COA
C200COA + FAD -> C20DCOA + FADH2
H2O + C20DCOA -> C20HCOA
NAD + C20HCOA -> H + NADH + C20OCOA
COA + C20OCOA -> ACCOA + C180COA
C161COA + 6 FAD + 7 NAD + 7 H2O + 6 COA -> 8 ACCOA + 6 FADH2 + 7 NADP + 7 H
C201COA + 8 FAD + 9 NAD + 9 H2O + 8 COA -> 10 ACCOA + 8 FADH2 + 9 NADP + 9 H
C182COA + 6 FAD + 8 NAD + 9 H2O + 8 COA -> 10 ACCOA + 6 FADH2 + 8 NADP + 9 H
C181COA + 7 FAD + 8 NAD + 8 H2O +7 COA -> 9 ACCOA + 7 FADH2 + 8 NADP + 9 H
LNST + NADPH + H -> DHSTRO + NADP
H + NADPH + DCTOL -> NADP + DCDOL
ZYMST -> ACDBOL
ZYMST + NADPH + H -> AC8BOL + NADP
AC7BOL <=> AC8BOL
AC7BOL + NADH + H + O2 -> PVD3 + NAD + 2 H2O
AC7BOL + NADPH + H + O2 -> PVD3 + NADP + 2 H2O
ACDBOL + NADPH + H -> AC7BOL + NADP
PVD3 + NADH + H -> CHTROL + NAD
PVD3 + NADPH + H -> CHTROL + NADP
7STROL + NADPH + H -> PVD3 + NADP
H2O + CHLESTR -> CARBO + CHTROL + H
ACYLCOA + CHTROL <=> COA + CHLESTR + 4 H
EPST -> DHROL + 2 H
MELOL -> DHROL + 2 H
D7AROL -> DHRSOL + 2 H
DHRSOL + NADPH + H -> ISOL + NADP
ACDBOL + NADPH -> 7DSTROL + NADP + 3 H
7DSTROL + NADPH + H -> NADP + DMSTROL
PPACOA + CHCOA <=> COA + 37OXCOA
PPACOA + CHLCOA <=> COA + TOXCOA
CHLAT + COA + H <=> CHCOA + H2O
CHLCOA + H2O <=> TBCLA + COA
H2O + NAD + GLYAL <=> 2 H + NADH + G
H2O + GL3P -> PI + GL
DAGLY + PAA -> TAGLY + LPAA
DAGLY + PDME -> TAGLY + LPDME + H
DAGLY + PE -> TAGLY + LPE
DAGLY + PG -> TAGLY + LPG
DAGLY + PMME -> TAGLY + LPMME + H
DAGLY + PS -> TAGLY + LPS
DDGLY + H2O -> DBGGLY + GAL
T3P2 + 0.158 C160COA + 0.064 C180COA + 0.311 C181COA + 0.101 C182COA + 0.1062 C183(6)COA + 0.0118 C200COA + 0.006 C201COA + 0.007 C202COA + 0.034 C220COA + 0.202 C204(6)COA + H -> COA + AT3P2
NAD + GL -> H + NADH + GLYN
FAD + GL3P -> FADH2 + T3P2 + H
H2O + PE -> PA + ETHLA + H
PA + CTP <=> PPI + CDPDG + H
ACYLCOA + ACGLP <=> COA + PINS + 4 H
GL3P + CDPDG -> 2 H + PGP + CMP
PG + CDPDG -> CL + CMP
ACYLCOA + MLCL <=> COA + CL + 4 H
H2O + CL -> MLCL + CARBO
ACYLCOA + ACGLPO <=> COA + PG + 5 H
0.342 C160COA + 0.067 C180COA + 0.21 C181COA + 0.175 C182COA + 0.0387 C183(6)COA + 0.0043 C200COA + 0.004 C201COA + 0.015 C202COA + 0.026 C220COA + 0.118 C204(6)COA + ACGLPE + 2 H <=> COA + PS
PE + ACP -> LPE + ACYLACPP + 2 H
LPE + 0.202 C160COA + 0.056 C180COA + 0.228 C181COA + 0.121 C183(6)COA + 0.1116 C182COA + 0.0124 C200COA + 0.015 C201COA + 0.013 C202COA + 0.016 C220COA + 0.225 C204(6)COA -> COA + PE
H2O + LPE -> H + CARBO + GLYPELN
H2O + GLYPELN -> GL3P + ETHLA
SAM + PCPMME -> SAH + PNDM + H
SAM + PNDM -> SAH + PC + H
H2O + PGP + H -> PI + PG
PE + H2O + H -> LPE + 0.202 C160 + 0.056 C180 + 0.228 C181 + 0.121 C183(6) + 0.1116 C182 + 0.0124 C200 + 0.015 C201 + 0.013 C202 + 0.016 C220 + 0.225 C204(6)
SPHE + ACYLCOA -> CER + COA + 5 H
CER + H2O -> SPHE + CARBO
PCER2 + H2O -> CARBO + PSPH
H2O + SPH1P + H -> PI + SPHE
H2O + CER1P -> PI + CER + H
SPHEN + ACYLCOA -> COA + SPMYLIN + 4 H
SPH1P -> PEN + C16E
C16E + NADPH + H -> C16A + NADP
ATP + SPHE -> H + ADP + SPH1P
DCER2 + NADPH + H + O2 -> NADP + CER + 2 H2O
CER + PC <=> SPMYLIN + DAGLY + H
H2O + SPMYLIN -> 2 H + PCLN + CER
DGACER + H2O -> GLACER + GAL
2 GSH + 5HPETE -> GSSG + 5HETE + H2O
LA4 + H2O -> LB4
1415EET + H2O -> 1415DHET
1112EET + H2O -> 1112DHET
56EET + H2O -> 56DHET
89EET + H2O -> 89DHET
C204(6) + O2 + NADPH + 2 H -> 1415EET + NADP + H2O
C204(6) + O2 + NADPH + 2 H -> 1112EET + NADP + H2O
C204(6) + O2 + NADPH + 2 H -> 89EET + NADP + H2O
C204(6) + O2 + NADPH + 2 H -> 56EET + NADP + H2O
C204(6) + O2 + NADPH + 2 H -> 16HETE + NADP + H2O
HODE + NAD -> OXODE + NADH + H
T2EO4COA + H2O + 2 H -> 3OP4COA
T2EO6COA + H2O + 2 H -> 3OP6COA
T2EO8COA + H2O + 2 H -> 3OP8COA
T2EO8COA + H2O + 2 H -> 3OP8OA
PC + H2O -> LPC + ALIN + 4 H
O8COA + FAD -> T2EO8COA + FADH2
3OP8COA + COA -> O6COA + ACYLCOA
O6COA + FAD <=> T2EO6COA + FADH2
3OP6COA + COA -> O4COA + ACYLCOA
O4COA + FAD <=> T2EO4COA + FADH2
3OP4COA + COA -> O4COA + ACYLCOA
3OP4COA + COA + 2 H -> O4COA + ACYLCOA
C180ACP + O2 + NADPH + 3 H -> C181ACP + 2 H2O + NADP
NH4OH + PA -> H2O + PAA
MAGLY + CHLESTR -> DAGLY + CHTROL
H2O + ATP + PE -> PI + ADP + PE
H2O + ATP + PS -> PI + ADP + PS
H2O + ATP + PG -> PI + ADP + PG
H2O + ATP + PA -> PI + ADP + PA
PINS + MIPC -> H2O + MIP2C
O2 + H + NADPH + SPH -> H2O + NADP + PSPH
PC + ACP -> LPC + ACYLACPP + H
MALACP + C160ACP + H -> CO2 + ACP + C18OACP
SER + PC + H -> PS + CL
PC + H2O + H -> LPC + 0.179 C160 + 0.025 C180 + 0.073 C181 + 0.169 C182 + 0.0486 C183(6) + 0.0054 C200 + 0.005 C201 + 0.052 C202 + 0.01 C220 + 0.434 C204(6)
C182COA + O2 + NADPH + H -> C183(6)COA + NADP + 2 H2O
C183(3)COA + O2 + NADPH + H -> C184(3)COA + NADP + 2 H2O
C200COA + O2 + NADPH + H -> C201COA + 2 H2O + NADP
MALCOA + C182COA + H -> COA + C202OCOA + CO2
C202OCOA + NADPH + H <=> C202HCOA + NADP
C202HCOA <=> C202DCOA + H2O
C202DCOA + NADPH + H <=> C202COA + NADP
C203(6)OCOA + NADPH + H <=> C203(6)HCOA + NADP
C203(6)HCOA <=> C203(6)DCOA + H2O
C203(6)DCOA + NADPH + H <=> C203(6)COA + NADP
MALCOA + C184(3)COA + H -> COA + C204(3)OCOA + CO2
C204(3)OCOA + NADPH + H <=> C204(3)HCOA + NADP
C204(3)HCOA <=> C204(3)DCOA + H2O
C204(3)DCOA + NADPH + 3 H <=> C204(3)COA + NADP
C204(3)COA + 2 O2 + NADPH + 3 H -> C205(3)COA + NADP + 4 H2O
MALCOA + C205(3)COA + H -> COA + C225(3)OCOA + CO2
C225(3)OCOA + NADPH + H <=> C225(3)HCOA + NADP
C225(3)HCOA <=> C225(3)DCOA + H2O
C225(3)DCOA + NADPH + H <=> C225(3)COA + NADP
MALCOA + C225(3)COA + H -> COA + C245(3)OCOA + CO2
C245(3)OCOA + NADPH + H <=> C245(3)HCOA + NADP
C245(3)HCOA <=> C245(3)DCOA + H2O
C245(3)DCOA + NADPH + H <=> C245(3)COA + NADP
C245(3)COA + O2 + NADPH + H -> C246(3)COA + NADP + 2 H2O
C246(3)COA + FAD -> C246(3)DCOA + FADH2
C246(3)DCOA + H2O <=> C246(3)HCOA
NAD + C246(3)HCOA <=> NADH + C246(3)OCOA + H
COA + C246(3)OCOA <=> ACCOA + C226(3)COA
C225(3)COA + FAD -> C225(3)DCOA + FADH2
C225(3)DCOA + H2O <=> C225(3)HCOA
NAD + C225(3)HCOA <=> NADH + C225(3)OCOA + H
COA + C225(3)OCOA <=> ACCOA + C205(3)COA
C160ACP + NADH + O2 + H -> C161ACP + NAD + 2 H2O
C201COA + H2O -> C201 + COA
C202COA + H2O -> C202 + COA
C183(3)COA + H2O -> C183(3) + COA
C184(3)COA + H2O -> C184(3) + COA
C204(3)COA + H2O -> C204(3) + COA + 2 H
C225(3)COA + H2O -> C225(3) + COA
C245(3)COA + H2O -> C245(3) + COA
C246(3)COA + H2O -> C246(3) + COA
C226(3)COA + H2O -> C226(3) + COA
H2O2 + 2 H + 2 FERO -> 2 H2O + 2 FERI
GTP + H2O -> GDP + PI
