# Supplementary material for: Reconstruction and analysis of a genome-scale metabolic model of the oleaginous fungus Mortierella alpina
Source: BMC Syst Biol. 2015 Jan 13;9:1. doi: 10.1186/s12918-014-0137-8 (PMC4301621; doi:10.1186/s12918-014-0137-8)
Supplement: Additional file 3: — Result of essential genes identified by FBA using minimum growth medium and yeast extract medium. [file 12918_2014_137_MOESM3_ESM.xlsx]

## Sheet: Introduction
Sheet1: Simulated result of essential genes under minimal growth medium
Sheet2: Essential genes identified under MG medium
Sheet3: Simulation result of essential genes under yeast extract medium
Sheet4: Essential genes identified under YE medium
Sheet5: Essential genes not in DEG

## Sheet: Sheet1
gene	grRateKO
MA-101-420	1
MA-101-444	1
MA-101-592	1
MA-206-33	1
MA-270-202	1
MA-184-44	0.998113
MA-073-219	0.995754
MA-120-392	1
MA-055-178	1
MA-323-25	1
MA-162-389	1
MA-189-182	1
MA-073-646	1
MA-210-156	1
MA-210-246	0.945595
MA-334-522	1
MA-153-429	1
MA-101-360	1
MA-153-446	1
MA-090-219	1
MA-139-189	1
MA-090-252	1
MA-073-414	1
MA-115-3	1
MA-090-227	1
MA-173-218	1
MA-184-103	1
MA-320-50	1
MA-067-159	1
MA-323-4	1
MA-139-187	1
MA-189-159	1
MA-139-226	1
MA-139-258	1
MA-073-100	1
MA-139-133	1
MA-101-261	1
MA-139-252	1
MA-162-147	0.969401
MA-189-376	0.969401
MA-153-271	0.969401
MA-120-88	0.969401
MA-173-20	0.969401
MA-153-224	1
MA-139-271	1
MA-182-344	1
MA-270-140	1
MA-112-277	1
MA-018-1	1
MA-334-131	1
MA-090-236	1
MA-297-491	1
MA-184-263	0.99854
MA-067-296	1
MA-153-313	1
MA-073-366	1
MA-073-570	1
MA-213-549	1
MA-334-151	1
MA-210-75	0.994092
MA-112-221	0.994092
MA-073-480	0.994092
MA-101-539	0.994092
MA-073-618	0.987543
MA-072-168	0.987543
MA-323-55	0.97379
MA-210-307	1
MA-268-79	1
MA-334-231	1
MA-320-27	1
MA-120-590	0.996098
MA-112-350	1
MA-297-441	1
MA-334-526	1
MA-055-55	1
MA-055-319	1
MA-090-189	1
MA-297-281	1
MA-173-202	0.981666
MA-268-129	0.981666
MA-073-476	0.98217
MA-067-64	1
MA-090-17	1
MA-334-306	0.981829
MA-133-4	0
MA-073-517	1
MA-090-390	1
MA-297-556	1
MA-101-103	1
MA-297-502	1
MA-120-460	1
MA-213-262	1
MA-334-350	1
MA-090-485	0
MA-073-643	1
MA-101-200	0
MA-184-258	1
MA-101-264	1
MA-213-625	1
MA-101-158	1
MA-297-204	1
MA-297-324	1
MA-120-198	1
MA-173-182	1
MA-090-306	1
MA-297-337	1
MA-090-372	1
MA-090-331	1
MA-101-218	1
MA-139-23	1
MA-139-295	1
MA-072-4	1
MA-189-378	1
MA-189-399	1
MA-190-7	1
MA-323-88	1
MA-184-462	1
MA-268-86	1
MA-297-232	1
MA-101-304	1
MA-090-277	1
MA-073-693	1
MA-206-63	1
MA-055-113	1
MA-162-168	1
MA-189-301	1
MA-173-205	1
MA-055-248	1
MA-090-24	1
MA-162-149	1
MA-072-137	1
MA-101-407	1
MA-213-282	1
MA-182-22	1
MA-334-332	1
MA-101-283	1
MA-139-210	1
MA-067-330	1
MA-120-440	1
MA-213-162	1
MA-334-410	1
MA-182-351	1
MA-111-82	1
MA-101-398	1
MA-055-165	1
MA-090-489	1
MA-210-120	1
MA-213-300	1
MA-213-320	1
MA-213-326	1
MA-297-348	1
MA-090-417	1
MA-101-433	1
MA-101-573	1
MA-184-197	1
MA-139-140	1
MA-297-485	1
MA-072-160	1
MA-073-300	1
MA-120-310	1
MA-120-391	1
MA-213-417	1
MA-213-495	1
MA-326-75	1
MA-268-127	1
MA-189-468	1
MA-120-141	0
MA-072-219	1
MA-270-172	1
MA-297-38	1
MA-067-125	1
MA-073-328	1
MA-090-108	1
MA-101-92	1
MA-112-142	1
MA-120-275	1
MA-139-383	1
MA-153-438	1
MA-153-593	1
MA-182-196	1
MA-184-369	1
MA-153-464	1
MA-090-144	1
MA-090-320	1
MA-073-528	1
MA-210-117	1
MA-120-247	1
MA-153-186	1
MA-184-380	0
MA-153-351	1
MA-101-220	1
MA-055-255	1
MA-213-29	1
MA-182-48	1
MA-055-83	1
MA-213-443	1
MA-270-70	1
MA-297-131	1
MA-297-34	0
MA-120-502	1
MA-334-421	1
MA-320-43	1
MA-268-24	0.920198
MA-073-615	1
MA-173-240	1
MA-173-241	1
MA-334-12	1
MA-055-264	1
MA-067-63	1
MA-153-498	0.999948
MA-162-216	0.99973
MA-139-237	1
MA-101-637	1
MA-073-562	1
MA-090-352	1
MA-139-78	1
MA-300-2	1
MA-153-598	1
MA-055-256	1
MA-153-662	1
MA-112-54	1
MA-153-668	1
MA-323-148	1
MA-139-12	0
MA-120-149	1
MA-153-718	1
MA-334-90	1
MA-189-331	1
MA-162-57	1
MA-055-308	0
MA-111-10	1
MA-303-30	1
MA-334-136	1
MA-112-173	1
MA-268-193	1
MA-120-147	0
MA-120-150	0
MA-182-73	0
MA-072-102	1
MA-334-451	1
MA-326-98	1
MA-182-81	1
MA-90-284	1
MA-090-453	1
MA-297-552	1
MA-210-29	1
MA-184-417	1
MA-213-419	1
MA-210-19	1
MA-111-24	1
MA-213-355	1
MA-120-492	1
MA-213-551	1
MA-153-326	1
MA-334-342	1
MA-153-184	1
MA-072-79	1
MA-120-580	1
MA-067-191	1
MA-173-16	1
MA-326-53	1
MA-067-66	1
MA-213-573	1
MA-120-439	1
MA-162-320	1
MA-334-14	1
MA-189-169	0.999178
MA-173-85	1
MA-297-323	1
MA-326-162	1
MA-090-247	1
MA-210-130	1
MA-036-1	1
MA-162-399	1
MA-055-336	1
MA-297-69	1
MA-072-196	0
MA-213-50	0
MA-213-539	0
MA-184-79	1
MA-184-102	1
MA-326-6	0
MA-112-345	1
MA-067-169	1
MA-073-492	1
MA-210-49	1
MA-153-270	1
MA-120-95	1
MA-307-1	1
MA-268-8	0
MA-090-522	1
MA-162-262	1
MA-334-434	0
MA-055-170	0
MA-268-189	1
MA-320-140	1
MA-323-89	1
MA-073-538	1
MA-334-474	1
MA-153-333	1
MA-090-430	1
MA-120-26	1
MA-170-1	1
MA-213-373	1
MA-182-115	1
MA-101-245	1
MA-162-196	1
MA-268-22	1
MA-320-38	1
MA-072-189	0.998772
MA-297-141	0.998772
MA-173-144	1
MA-055-204	1
MA-210-230	1
MA-153-35	0.999874
MA-153-347	1
MA-153-348	1
MA-153-352	1
MA-090-273	1
MA-297-451	1
MA-334-567	1
MA-189-443	1
MA-182-312	0.998977
MA-334-341	1
MA-139-281	1
MA-213-251	1
MA-334-273	1
MA-120-51	1
MA-173-126	1
MA-139-75	1
MA-213-249	1
MA-120-577	1
MA-090-276	1
MA-213-353	1
MA-139-100	1
MA-184-218	1
MA-112-288	1
MA-090-476	1
MA-184-460	1
MA-189-215	1
MA-090-161	1
MA-153-283	1
MA-270-196	1
MA-073-575	0
MA-090-530	1
MA-297-522	1
MA-162-360	0.999873
MA-067-304	1
MA-334-436	1
MA-073-279	1
MA-182-55	1
MA-184-136	1
MA-268-181	1
MA-049-3	1
MA-184-571	0
MA-173-159	1
MA-153-44	1
MA-055-169	1
MA-268-72	1
MA-153-563	1
MA-055-33	1
MA-210-98	1
MA-326-201	1
MA-323-185	1
MA-323-189	1
MA-189-293	1
MA-072-257	1
MA-268-49	1
MA-184-437	1
MA-067-328	1
MA-101-475	1
MA-073-147	1
MA-173-158	1
MA-112-160	1
MA-072-185	1
MA-153-49	0
MA-182-74	0
MA-120-148	0
MA-182-72	1
MA-090-434	0
MA-139-331	0
MA-213-175	0
MA-073-281	1
MA-297-168	1
MA-072-26	1
MA-323-77	0
MA-072-32	0
MA-139-45	1
MA-090-327	1
MA-334-331	1
MA-189-327	1
MA-120-330	1
MA-023-20	1
MA-297-303	1
MA-213-102	1
MA-153-89	1
MA-189-140	1
MA-297-283	1
MA-173-235	1
MA-184-469	1
MA-162-267	1
MA-189-336	1
MA-213-427	1
MA-101-322	1
MA-139-182	1
MA-210-303	1
MA-073-185	1
MA-067-203	1
MA-139-32	0
MA-153-516	0.999874
MA-213-623	1
MA-297-233	1
MA-326-106	0
MA-162-185	1
MA-189-226	1
MA-153-266	1
MA-213-613	1
MA-162-60	0.999156
MA-055-99	0
MA-326-183	1
MA-120-428	1
MA-120-429	1
MA-072-249	0
MA-320-201	0
MA-101-393	0
MA-184-558	0
MA-072-217	1
MA-323-135	1
MA-090-452	0
MA-184-552	1
MA-112-135	1
MA-101-338	1
MA-153-440	1
MA-190-8	1
MA-153-161	1
MA-184-330	1
MA-112-65	1
MA-189-361	0
MA-73-575	1
MA-112-263	1
MA-320-72	1
MA-055-110	1
MA-189-166	1
MA-162-340	1
MA-101-440	1
MA-073-82	1
MA-072-329	1
MA-120-112	1
MA-072-132	1
MA-173-171	1
MA-067-294	1
MA-073-621	1
MA-073-262	1
MA-111-29	1
MA-120-593	1
MA-320-159	0
MA-139-157	0
MA-162-308	1
MA-073-62	0
MA-213-547	0
MA-297-40	0
MA-139-99	0.982667
MA-090-443	1
MA-055-29	1
MA-153-507	1
MA-323-182	1
MA-101-610	1
MA-153-720	1
MA-073-92	1
MA-139-388	0
MA-090-101	1
MA-297-191	1
MA-189-266	1
MA-184-154	1
MA-090-73	1
MA-120-157	0
MA-184-174	1
MA-213-578	1
MA-112-229	1
MA-326-91	1
MA-184-467	1
MA-139-158	1
MA-334-160	1
MA-184-358	1
MA-189-470	1
MA-190-4	1
MA-213-105	1
MA-334-391	1
MA-067-65	1
MA-120-42	1
MA-120-363	1
MA-072-81	1
MA-067-1	1
MA-073-302	1
MA-153-584	0
MA-120-398	0
MA-320-114	0
MA-268-29	0
MA-297-243	0
MA-072-90	0
MA-139-294	1
MA-317-43	1
MA-073-322	1
MA-173-30	0
MA-162-7	1
MA-090-8	1
MA-153-115	1
MA-213-65	0
MA-120-261	0
MA-297-445	1
MA-326-43	1
MA-326-86	1
MA-184-344	1
MA-153-253	1
MA-101-532	1
MA-139-151	1
MA-067-55	1
MA-139-347	0
MA-120-138	0
MA-055-211	0
MA-128-69	0
MA-323-58	0
MA-055-320	1
MA-189-7	1
MA-320-194	1
MA-139-7	1
MA-210-100	1
MA-189-431	1
MA-297-533	0.999693
MA-072-330	1
MA-334-247	1
MA-334-163	1
MA-139-86	1
MA-120-365	0
MA-073-134	1
MA-139-57	1
MA-090-153	1
MA-297-210	1
MA-090-220	1
MA-055-146	1
MA-055-309	1
MA-112-133	1
MA-101-60	1
MA-189-214	1
MA-334-459	1
MA-189-313	1
MA-182-69	0.999997
MA-067-367	0
MA-213-659	1
MA-182-252	0
MA-112-189	0
MA-162-398	0
MA-072-338	1
MA-320-11	1
MA-055-249	1
MA-182-324	1
MA-067-34	1
MA-334-463	1
MA-182-156	1
MA-184-253	1
MA-073-385	1
MA-334-356	0
MA-072-13	1
MA-189-281	1
MA-182-355	1
MA-182-248	0.999997
MA-189-314	1
MA-067-137	1
MA-112-310	1
MA-213-123	1
MA-334-378	1
MA-334-471	1
MA-055-17	1
MA-055-303	1
MA-073-424	1
MA-153-117	1
MA-184-481	1
MA-190-48	1
MA-067-381	1
MA-334-355	1
MA-189-221	1
MA-072-242	1
MA-213-580	1
MA-334-59	1
MA-073-658	1
MA-073-27	1
MA-090-460	1
MA-190-33	1
MA-334-201	1
MA-120-430	1
MA-073-253	1
MA-162-134	1
MA-334-149	1
MA-072-296	1
MA-153-531	1
MA-288-8	1
MA-139-354	0.999886
MA-291-3	0
MA-291-2	0
MA-153-455	0
MA-111-23	0
MA-184-562	1
MA-213-330	1
MA-213-366	1
MA-067-295	0.219409
MA-073-261	0.219409
MA-173-110	0.219409
MA-326-118	0.219409
MA-297-74	0.219409
MA-055-271	0.219409
MA-112-246	0.219409
MA-270-95	0.219409
MA-153-205	0.219409
MA-055-21	0.219409
MA-323-15	0.219409
MA-073-551	0.219409
MA-213-112	0.219409
MA-334-387	0.219409
MA-073-63	0.219409
MA-162-102	0.219409
MA-213-89	0.219409
MA-023-21	0.219409
MA-334-74	0.219409
MA-162-344	0.219409
MA-210-220	0.219409
MA-334-539	0.219409
MA-153-23	0.219409
MA-297-95	0.219409
MA-101-53	0.219409
MA-139-172	0.219409
MA-101-502	0.219409
MA-112-88	1
MA-268-169	1
MA-072-91	1
MA-073-417	1
MA-118-5	1
MA-139-61	1
MA-213-515	1
MA-297-408	1
MA-182-345	1
MA-101-486	1
MA-120-24	1
MA-101-468	1
MA-153-311	1
MA-317-5	1
MA-189-251	1
MA-268-77	1
MA-213-277	1
MA-090-524	1
MA-297-480	1
MA-055-284	1
MA-120-125	1
MA-268-63	1
MA-055-232	1
MA-213-85	1
MA-334-565	1
MA-083-2	1
MA-213-327	1
MA-190-90	1
MA-112-188	1
MA-120-35	1
MA-101-58	1
MA-090-377	1
MA-268-59	1
MA-323-195	1
MA-182-97	1
MA-184-175	1
MA-213-489	1
MA-101-248	0
MA-210-310	1
MA-297-505	1
MA-153-435	1
MA-303-40	1
MA-153-434	1
MA-120-599	1
MA-210-198	1
MA-213-328	1
MA-067-353	0
MA-153-133	0
MA-213-399	1
MA-334-235	1
MA-182-360	0
MA-184-368	0
MA-162-359	1
MA-182-328	1
MA-120-166	1
MA-112-121	1
MA-334-124	1
MA-189-123	1
MA-073-581	0
MA-213-168	1
MA-334-405	1
MA-182-63	1
MA-184-374	0
MA-210-311	0
MA-174-2	1
MA-213-473	0.998832
MA-073-539	1
MA-213-420	1
MA-173-165	0.998832
MA-090-291	1
MA-189-148	1
MA-323-69	1
MA-120-348	1
MA-334-374	0
MA-139-118	1
MA-067-280	1
MA-173-186	1
MA-090-234	1
MA-320-21	1
MA-184-535	1
MA-184-134	1
MA-112-31	1
MA-120-89	1
MA-153-669	1
MA-182-346	1
MA-203-2	1
MA-184-48	1
MA-189-57	1
MA-189-135	1
MA-189-278	1
MA-213-388	1
MA-120-295	1
MA-182-176	1
MA-213-405	1
MA-067-119	1
MA-182-311	1
MA-090-210	1
MA-210-226	1
MA-173-121	1
MA-326-155	1
MA-213-12	1
MA-154-5	1
MA-334-547	1
MA-139-273	1
MA-184-36	1
MA-120-337	1
MA-184-313	1
MA-090-308	1
MA-184-409	1
MA-213-635	1
MA-153-616	1
MA-090-282	1
MA-268-166	1
MA-268-174	1
MA-120-184	1
MA-101-443	1
MA-153-47	1
MA-153-211	1
MA-297-510	1
MA-323-141	1
MA-090-43	1
MA-162-390	1
MA-072-42	1
MA-173-93	1
MA-153-116	1
MA-184-480	1
MA-090-187	1
MA-297-230	1
MA-213-188	1
MA-334-546	1
MA-120-232	1
MA-173-123	1
MA-184-272	1
MA-334-252	1
MA-189-394	1
MA-213-299	1
MA-153-81	1
MA-297-182	1
MA-297-226	1
MA-072-87	1
MA-182-102	1
MA-072-204	1
MA-184-312	1
MA-073-108	1
MA-001-2	1
MA-120-93	1
MA-210-165	1
MA-120-351	1
MA-323-133	1
MA-073-613	1
MA-210-171	1
MA-101-102	1
MA-090-181	1
MA-112-116	1
MA-182-131	1
MA-067-299	1
MA-028-9	1
MA-055-13	1
MA-213-241	1
MA-270-32	1
MA-101-286	1
MA-101-628	1
MA-120-54	1
MA-213-17	1
MA-182-364	1
MA-101-164	1
MA-073-376	1
MA-184-316	1
MA-090-538	1
MA-067-312	1
MA-184-86	1
MA-210-65	1
MA-173-64	1
MA-189-405	1
MA-297-6	1
MA-055-93	1
MA-213-430	1
MA-334-200	1
MA-189-464	1
MA-101-470	1
MA-288-18	1
MA-139-92	1
MA-014-1	1
MA-162-236	1
MA-112-20	1
MA-162-44	1
MA-182-170	1
MA-213-67	1
MA-189-505	1
MA-190-12	1
MA-270-190	1
MA-173-156	1
MA-139-301	1
MA-055-229	1
MA-270-163	1
MA-182-187	1
MA-090-248	1
MA-072-271	1
MA-067-28	1
MA-055-340	0
MA-268-168	1
MA-072-331	1
MA-153-465	1
MA-153-526	1
MA-184-381	1
MA-213-310	1
MA-334-315	1
MA-162-131	0
MA-189-257	0
MA-184-206	1
MA-073-327	1
MA-320-221	1
MA-101-233	0
MA-139-298	1
MA-213-318	1
MA-213-428	1
MA-334-239	0
MA-080-1	1
MA-213-426	1
MA-067-75	1
MA-101-86	1
MA-101-142	1
MA-112-17	1
MA-112-171	1
MA-120-1	1
MA-153-685	1
MA-173-111	1
MA-153-356	1
MA-067-102	1
MA-073-505	1
MA-112-134	1
MA-323-203	1
MA-101-303	1
MA-334-358	1
MA-213-210	1
MA-334-202	1
MA-120-259	1
MA-317-29	1
MA-073-294	1
MA-182-95	1
MA-114-1	1
MA-073-506	1
MA-101-41	1
MA-073-295	1
MA-101-514	1
MA-101-54	1
MA-210-92	1
MA-049-4	1
MA-139-47	1
MA-173-168	1
MA-162-112	1
MA-213-610	1
MA-090-266	1
MA-334-97	1
MA-195-2	0
MA-323-65	1
MA-101-415	1
MA-213-627	1
MA-210-42	0.998788
MA-162-300	1
MA-189-248	1
MA-055-64	1
MA-297-214	1
MA-090-169	1
MA-182-87	1
MA-184-185	1
MA-184-87	1
MA-173-87	1
MA-213-636	1
MA-326-159	1
MA-184-22	1
MA-189-89	1
MA-095-2	1
MA-055-279	1
MA-073-687	1
MA-120-272	1
MA-182-36	1
MA-120-163	1
MA-072-348	1
MA-073-672	1
MA-153-479	1
MA-210-286	1
MA-153-630	1
MA-297-259	1
MA-184-459	1
MA-101-497	1
MA-067-163	1
MA-101-668	1
MA-153-675	1
MA-184-266	1
MA-189-415	1
MA-090-152	1
MA-162-92	1
MA-189-112	1
MA-090-442	0
MA-213-365	1
MA-027-2	1
MA-182-150	1
MA-073-290	1
MA-210-205	1
MA-268-19	1
MA-213-377	1
MA-090-491	1
MA-184-419	1
MA-101-25	1
MA-055-137	1
MA-055-242	1
MA-213-389	1
MA-334-233	1
MA-173-100	1
MA-182-277	1
MA-090-462	1
MA-139-339	1
MA-297-457	1
MA-153-559	1
MA-268-80	1
MA-184-449	1
MA-184-450	1
MA-184-451	1
MA-073-353	1
MA-182-2	1
MA-182-15	1
MA-213-209	1
MA-090-260	1
MA-297-428	1
MA-184-519	1
MA-112-206	1
MA-297-242	1
MA-182-227	1
MA-184-233	1
MA-153-571	1
MA-184-235	1
MA-101-533	1
MA-184-402	1
MA-270-227	1
MA-073-182	1
MA-320-71	1
MA-090-209	1
MA-334-496	1
MA-055-157	1
MA-112-38	1
MA-055-51	1
MA-334-414	0
MA-072-10	1
MA-268-54	1
MA-101-36	1
MA-326-160	0
MA-173-136	1
MA-055-62	1
MA-153-62	1
MA-213-231	1
MA-184-267	1
MA-182-21	1
MA-120-176	1
MA-120-595	1
MA-323-110	1
MA-153-411	1
MA-072-100	1
MA-182-165	1
MA-184-219	1
MA-156-2	0.999686
MA-182-34	1
MA-323-53	1
MA-101-184	1
MA-203-21	1
MA-189-423	1
MA-213-498	1
MA-055-282	1
MA-072-114	1
MA-153-472	1
MA-153-715	1
MA-182-275	1
MA-101-690	1
MA-153-417	1
MA-297-97	1
MA-153-359	0.95028
MA-073-450	1
MA-210-194	1
MA-213-323	1
MA-090-118	1
MA-162-10	1
MA-297-181	1
MA-090-33	1
MA-189-513	1
MA-067-70	1
MA-090-19	1
MA-090-182	0.98911
MA-067-171	1
MA-067-107	1
MA-101-285	1
MA-139-209	1
MA-184-488	1
MA-090-3	1
MA-120-60	1
MA-072-258	1
MA-153-572	1
MA-270-10	1
MA-101-319	1
MA-139-184	1
MA-182-309	1
MA-073-351	1
MA-073-633	1
MA-297-301	1
MA-090-211	1
MA-297-302	1
MA-153-707	1
MA-297-101	1
MA-139-282	1
MA-139-283	1
MA-162-408	1
MA-297-403	1
MA-072-133	1
MA-101-188	1
MA-297-449	1
MA-162-3	1
MA-268-140	1
MA-162-118	1
MA-072-8	1
MA-120-408	1
MA-323-33	1
MA-173-209	1
MA-326-188	1
MA-055-24	1
MA-334-5	1
MA-072-215	1
MA-073-487	1
MA-153-568	1
MA-210-63	1
MA-213-534	1
MA-334-21	1
MA-210-52	1
MA-139-278	1
MA-326-71	1
MA-326-73	1
MA-297-109	1
MA-073-181	1
MA-320-187	1
MA-067-87	1
MA-055-107	1
MA-090-133	1
MA-072-115	1
MA-120-171	1
MA-101-622	1
MA-139-95	1
MA-268-124	1
MA-320-206	1
MA-120-15	1
MA-213-421	1
MA-334-7	1
MA-334-288	1
MA-090-2	1
MA-320-44	1
MA-162-321	1
MA-297-371	1
MA-323-45	1
MA-120-22	1
MA-101-208	1
MA-055-183	1
MA-270-11	1
MA-073-464	1
MA-210-112	1
MA-189-467	1
MA-101-1	1
MA-090-42	1
MA-173-8	1
MA-153-52	1
MA-055-300	1
MA-101-349	1
MA-334-385	1
MA-182-24	1
MA-101-410	1
MA-139-199	1
MA-055-75	1
MA-073-619	1
MA-067-317	1
MA-067-332	1
if grRateKO = 0.60596, we assume this gene is non-essential
if grRateKO < 0.60596 * 10-6, we assume this gene is essential
if 0.60596 * 10-6 < grRateKO < 0.60596, we assume this gene is partial essential

## Sheet: Sheet2
gene	enzyme	Subsystem
MA-133-4	Ribose-5-phosphate isomerase	Carbohydrate Metabolism
MA-090-485	UTP-glucose-1-phosphate uridylyltransferase	Carbohydrate Metabolism
MA-101-200	Mannose-6-phosphate isomerase	Carbohydrate Metabolism
MA-120-141	Phosphoacetylglucosamine mutase	Carbohydrate Metabolism
MA-184-380	Acetyl-CoA carboxylase	Carbohydrate Metabolism
MA-297-34	Homocitrate synthase	Carbohydrate Metabolism
MA-139-12	enoyl-CoA hydratase	Carbohydrate Metabolism
MA-055-308	Glutamate decarboxylase	Carbohydrate Metabolism
MA-120-147	Acetolactate synthase	Carbohydrate Metabolism
MA-120-150	Acetolactate synthase	Carbohydrate Metabolism
MA-182-73	Acetolactate synthase	Carbohydrate Metabolism
MA-072-196	Argininosuccinate lyase	Amino Acid Metabolism
MA-213-50	Adenylosuccinate synthase	Amino Acid Metabolism
MA-213-539	adenylosuccinate lyase	Amino Acid Metabolism
MA-326-6	Dihydroorotase	Amino Acid Metabolism
MA-268-8	amidophosphoribosyltransferase	Amino Acid Metabolism
MA-334-434	phosphoribosylanthranilate isomerase	Amino Acid Metabolism
MA-055-170	histidinol-phosphatase	Amino Acid Metabolism
MA-073-575	2-aminoadipate transaminase	Amino Acid Metabolism
MA-184-571	branched-chain-amino-acid transaminase	Amino Acid Metabolism
MA-153-49	2-Isopropylmalate hydro-lyase	Amino Acid Metabolism
MA-182-74	3-isopropylmalate dehydrogenase	Amino Acid Metabolism
MA-120-148	2-Acetolactate methylmutase	Amino Acid Metabolism
MA-090-434	dihydroxy-acid dehydratase	Amino Acid Metabolism
MA-139-331	Homoaconitate hydratase	Amino Acid Metabolism
MA-213-175	Homoisocitrate dehydrogenase	Amino Acid Metabolism
MA-323-77	Saccharopine dehydrogenase (NADP[c] +, L-glutamate forming)	Amino Acid Metabolism
MA-072-32	Saccharopine dehydrogenase (NAD[c] +, L-lysine forming)	Amino Acid Metabolism
MA-139-32	Acetylglutamate kinase	Amino Acid Metabolism
MA-326-106	Ornithine carbamoyltransferase	Amino Acid Metabolism
MA-055-99	acetylornithine transaminase	Amino Acid Metabolism
MA-072-249	ATP phosphoribosyltransferase	Amino Acid Metabolism
MA-320-201	phosphoribosyl-AMP cyclohydrolase	Amino Acid Metabolism
MA-101-393	1-(5-phosphoribosyl)-5-[(5-phosphoribosylamino)methylideneamino]imidazole-4-carboxamide isomerase	Amino Acid Metabolism
MA-184-558	Imidazoleglycerol-phosphate dehydratase	Amino Acid Metabolism
MA-090-452	Glutamine amidotransferase:cyclase/imidazole glycerol phosphate synthase	Amino Acid Metabolism
MA-189-361	histidinol-phosphate transaminase	Amino Acid Metabolism
MA-320-159	3-dehydroquinate synthase	Amino Acid Metabolism
MA-139-157	chorismate synthase	Amino Acid Metabolism
MA-073-62	anthranilate phosphoribosyltransferase	Amino Acid Metabolism
MA-213-547	tryptophan synthase	Amino Acid Metabolism
MA-297-40	Chorismate mutase	Amino Acid Metabolism
MA-139-388	Pantoate-beta-alanine ligase	Metabolism of Other Amino Acids
MA-120-157	thioredoxin reductase (NADPH)	Metabolism of Other Amino Acids
MA-153-584	phosphoribosylamine-glycine ligase	Nucleotide Metabolism
MA-120-398	Phosphoribosylglycinamide formyltransferase	Nucleotide Metabolism
MA-320-114	phosphoribosylformylglycinamidine synthase	Nucleotide Metabolism
MA-268-29	phosphoribosylaminoimidazole carboxylase	Nucleotide Metabolism
MA-297-243	phosphoribosylaminoimidazolesuccinocarboxamide synthase	Nucleotide Metabolism
MA-072-90	phosphoribosylaminoimidazolecarboxamide formyltransferase	Nucleotide Metabolism
MA-173-30	purine-nucleoside phosphorylase	Nucleotide Metabolism
MA-213-65	IMP dehydrogenase	Nucleotide Metabolism
MA-120-261	Nucleoside diphosphate kinase	Nucleotide Metabolism
MA-139-347	Guanylate kinase	Nucleotide Metabolism
MA-120-138	ribonucleoside-diphosphate reductase	Nucleotide Metabolism
MA-055-211	ribonucleoside-diphosphate reductase	Nucleotide Metabolism
MA-128-69	ribonucleoside-diphosphate reductase	Nucleotide Metabolism
MA-323-58	ribonucleoside-diphosphate reductase	Nucleotide Metabolism
MA-120-365	ATP adenylyltransferase	Nucleotide Metabolism
MA-067-367	5-nucleotidase	Nucleotide Metabolism
MA-182-252	dihydroorotate dehydrogenase	Nucleotide Metabolism
MA-112-189	Orotate phosphoribosyltransferase	Nucleotide Metabolism
MA-162-398	Orotidine-5-phosphate decarboxylase	Nucleotide Metabolism
MA-334-356	Thymidylate synthase	Nucleotide Metabolism
MA-291-3	nitrite reductase [NADPH]	Energy Metabolism
MA-291-2	nitrate reductase (NADPH)	Energy Metabolism
MA-153-455	3(2),5-bisphosphate nucleotidase	Energy Metabolism
MA-111-23	phosphoadenylyl-sulfate reductase (thioredoxin)	Energy Metabolism
MA-101-248	sulfate adenylyltransferase	Energy Metabolism
MA-067-353	2,5-diamino-6-(ribosylamino)-4(3H)-pyrimidinone 5-phosphate reductase	Metabolism of Cofactors and Vitamins
MA-153-133	2,5-diamino-6-(5-phospho-D-ribitylamino)-pyrimidin-4(3H)-one deaminase	Metabolism of Cofactors and Vitamins
MA-182-360	6,7-dimethyl-8-ribityllumazine synthase	Metabolism of Cofactors and Vitamins
MA-184-368	Riboflavin synthase	Metabolism of Cofactors and Vitamins
MA-073-581	pyridoxal phosphatase	Metabolism of Cofactors and Vitamins
MA-184-374	nicotinate-nucleotide diphosphorylase (carboxylating)	Metabolism of Cofactors and Vitamins
MA-210-311	aspartate dehydrogenase	Metabolism of Cofactors and Vitamins
MA-334-374	3-methyl-2-oxobutanoate hydroxymethyltransferase	Metabolism of Cofactors and Vitamins
MA-055-340	[ACP] S-malonyltransferase	Lipid Metabolism
MA-162-131	palmitoyl-protein thioesterase	Lipid Metabolism
MA-189-257	fatty acid elongase	Lipid Metabolism
MA-101-233	very-long-chain 3-oxoacyl-CoA reductase	Lipid Metabolism
MA-334-239	very-long-chain enoyl-CoA reductase	Lipid Metabolism
MA-195-2	Diacylglycerol pyrophosphate phosphatase	Lipid Metabolism
MA-090-442	methlene-fatty-acyl-phospholipid sythnase	Lipid Metabolism
MA-334-414	delta 12 desaturase	Lipid Metabolism
MA-326-160	delta 5 desaturase	Lipid Metabolism

## Sheet: Sheet3
gene	grRateKO
MA-101-420	1
MA-101-444	1
MA-101-592	1
MA-206-33	1
MA-270-202	1
MA-184-44	0.999177
MA-073-219	0.996205
MA-120-392	1
MA-055-178	1
MA-323-25	1
MA-162-389	1
MA-189-182	1
MA-073-646	1
MA-210-156	1
MA-210-246	0.95563
MA-334-522	1
MA-153-429	1
MA-101-360	1
MA-153-446	1
MA-090-219	1
MA-139-189	1
MA-090-252	1
MA-073-414	1
MA-115-3	1
MA-090-227	1
MA-173-218	1
MA-184-103	1
MA-320-50	1
MA-067-159	1
MA-323-4	1
MA-139-187	1
MA-189-159	1
MA-139-226	1
MA-139-258	1
MA-073-100	1
MA-139-133	1
MA-101-261	1
MA-139-252	1
MA-162-147	0.971185
MA-189-376	0.971185
MA-153-271	0.971185
MA-120-88	0.971185
MA-173-20	0.964249
MA-153-224	1
MA-139-271	1
MA-182-344	1
MA-270-140	1
MA-112-277	1
MA-018-1	1
MA-334-131	1
MA-090-236	1
MA-297-491	1
MA-184-263	0.999555
MA-067-296	1
MA-153-313	1
MA-073-366	0.999898
MA-073-570	1
MA-213-549	1
MA-334-151	1
MA-210-75	0.994565
MA-112-221	0.994565
MA-073-480	0.994565
MA-101-539	0.994565
MA-073-618	0.985703
MA-072-168	0.985703
MA-323-55	0.978487
MA-210-307	1
MA-268-79	1
MA-334-231	1
MA-320-27	1
MA-120-590	0.999034
MA-112-350	1
MA-297-441	1
MA-334-526	1
MA-055-55	1
MA-055-319	1
MA-090-189	1
MA-297-281	1
MA-173-202	0.986828
MA-268-129	0.986828
MA-073-476	0.987112
MA-067-64	1
MA-090-17	1
MA-334-306	0.987112
MA-133-4	0
MA-073-517	1
MA-090-390	1
MA-297-556	1
MA-101-103	1
MA-297-502	1
MA-120-460	1
MA-213-262	1
MA-334-350	1
MA-090-485	0
MA-073-643	1
MA-101-200	0
MA-184-258	1
MA-101-264	1
MA-213-625	1
MA-101-158	1
MA-297-204	1
MA-297-324	1
MA-120-198	1
MA-173-182	1
MA-090-306	1
MA-297-337	1
MA-090-372	1
MA-090-331	1
MA-101-218	1
MA-139-23	1
MA-139-295	1
MA-072-4	1
MA-189-378	1
MA-189-399	1
MA-190-7	1
MA-323-88	1
MA-184-462	1
MA-268-86	1
MA-297-232	1
MA-101-304	1
MA-090-277	1
MA-073-693	1
MA-206-63	1
MA-055-113	1
MA-162-168	1
MA-189-301	1
MA-173-205	1
MA-055-248	1
MA-090-24	1
MA-162-149	1
MA-072-137	1
MA-101-407	1
MA-213-282	1
MA-182-22	1
MA-334-332	1
MA-101-283	1
MA-139-210	1
MA-067-330	1
MA-120-440	1
MA-213-162	1
MA-334-410	1
MA-182-351	1
MA-111-82	1
MA-101-398	1
MA-055-165	1
MA-090-489	1
MA-210-120	1
MA-213-300	1
MA-213-320	1
MA-213-326	1
MA-297-348	1
MA-090-417	1
MA-101-433	1
MA-101-573	1
MA-184-197	1
MA-139-140	1
MA-297-485	1
MA-072-160	1
MA-073-300	1
MA-120-310	1
MA-120-391	1
MA-213-417	1
MA-213-495	1
MA-326-75	1
MA-268-127	1
MA-189-468	1
MA-120-141	0
MA-072-219	1
MA-270-172	1
MA-297-38	1
MA-067-125	1
MA-073-328	1
MA-090-108	1
MA-101-92	1
MA-112-142	1
MA-120-275	1
MA-139-383	1
MA-153-438	1
MA-153-593	1
MA-182-196	1
MA-184-369	1
MA-153-464	1
MA-090-144	1
MA-090-320	1
MA-073-528	1
MA-210-117	1
MA-120-247	1
MA-153-186	1
MA-184-380	0
MA-153-351	1
MA-101-220	1
MA-055-255	1
MA-213-29	1
MA-182-48	1
MA-055-83	1
MA-213-443	1
MA-270-70	1
MA-297-131	1
MA-297-34	1
MA-120-502	1
MA-334-421	1
MA-320-43	1
MA-268-24	0.92339
MA-073-615	0.993241
MA-173-240	1
MA-173-241	1
MA-334-12	0.993241
MA-055-264	1
MA-067-63	1
MA-153-498	0.999945
MA-162-216	0.999825
MA-139-237	1
MA-101-637	1
MA-073-562	1
MA-090-352	1
MA-139-78	1
MA-300-2	1
MA-153-598	1
MA-055-256	1
MA-153-662	1
MA-112-54	1
MA-153-668	1
MA-323-148	1
MA-139-12	0
MA-120-149	1
MA-153-718	1
MA-334-90	1
MA-189-331	1
MA-162-57	1
MA-055-308	0
MA-111-10	1
MA-303-30	1
MA-334-136	1
MA-112-173	1
MA-268-193	0.998673
MA-120-147	0.699081
MA-120-150	0.699081
MA-182-73	0.699081
MA-072-102	1
MA-334-451	1
MA-326-98	1
MA-182-81	1
MA-90-284	1
MA-090-453	1
MA-297-552	1
MA-210-29	1
MA-184-417	1
MA-213-419	1
MA-210-19	1
MA-111-24	1
MA-213-355	1
MA-120-492	1
MA-213-551	1
MA-153-326	1
MA-334-342	1
MA-153-184	1
MA-072-79	1
MA-120-580	1
MA-067-191	1
MA-173-16	1
MA-326-53	1
MA-067-66	1
MA-213-573	1
MA-120-439	1
MA-162-320	1
MA-334-14	1
MA-189-169	0.988736
MA-173-85	1
MA-297-323	1
MA-326-162	1
MA-090-247	0.99668
MA-210-130	1
MA-036-1	1
MA-162-399	1
MA-055-336	1
MA-297-69	1
MA-072-196	0.876552
MA-213-50	9.91169e-12
MA-213-539	0
MA-184-79	1
MA-184-102	1
MA-326-6	0
MA-112-345	1
MA-067-169	1
MA-073-492	1
MA-210-49	1
MA-153-270	1
MA-120-95	1
MA-307-1	1
MA-268-8	0
MA-090-522	1
MA-162-262	1
MA-334-434	1
MA-055-170	1
MA-268-189	1
MA-320-140	1
MA-323-89	1
MA-073-538	1
MA-334-474	1
MA-153-333	1
MA-090-430	1
MA-120-26	1
MA-170-1	1
MA-213-373	1
MA-182-115	1
MA-101-245	1
MA-162-196	1
MA-268-22	1
MA-320-38	1
MA-072-189	0.999893
MA-297-141	0.999893
MA-173-144	1
MA-055-204	1
MA-210-230	1
MA-153-35	0.999866
MA-153-347	1
MA-153-348	1
MA-153-352	1
MA-090-273	1
MA-297-451	1
MA-334-567	0.993241
MA-189-443	1
MA-182-312	1
MA-334-341	1
MA-139-281	1
MA-213-251	1
MA-334-273	1
MA-120-51	1
MA-173-126	1
MA-139-75	1
MA-213-249	1
MA-120-577	1
MA-090-276	1
MA-213-353	1
MA-139-100	1
MA-184-218	1
MA-112-288	1
MA-090-476	1
MA-184-460	1
MA-189-215	1
MA-090-161	1
MA-153-283	1
MA-270-196	1
MA-073-575	0.999898
MA-090-530	1
MA-297-522	1
MA-162-360	1
MA-067-304	1
MA-334-436	1
MA-073-279	1
MA-182-55	1
MA-184-136	1
MA-268-181	1
MA-049-3	1
MA-184-571	0.570979
MA-173-159	0.9944
MA-153-44	1
MA-055-169	0.993241
MA-268-72	1
MA-153-563	1
MA-055-33	0.993241
MA-210-98	1
MA-326-201	0.993241
MA-323-185	1
MA-323-189	0.993241
MA-189-293	0.993241
MA-072-257	1
MA-268-49	1
MA-184-437	1
MA-067-328	1
MA-101-475	1
MA-073-147	1
MA-173-158	1
MA-112-160	1
MA-072-185	1
MA-153-49	0.570979
MA-182-74	0.570979
MA-120-148	0.993241
MA-182-72	1
MA-090-434	0.699081
MA-139-331	1
MA-213-175	1
MA-073-281	1
MA-297-168	1
MA-072-26	1
MA-323-77	0.999898
MA-072-32	0.999898
MA-139-45	1
MA-090-327	1
MA-334-331	1
MA-189-327	1
MA-120-330	1
MA-023-20	1
MA-297-303	1
MA-213-102	1
MA-153-89	1
MA-189-140	1
MA-297-283	1
MA-173-235	1
MA-184-469	1
MA-162-267	1
MA-189-336	1
MA-213-427	1
MA-101-322	1
MA-139-182	1
MA-210-303	1
MA-073-185	1
MA-067-203	1
MA-139-32	0.876552
MA-153-516	0.999982
MA-213-623	1
MA-297-233	1
MA-326-106	0.876552
MA-162-185	1
MA-189-226	1
MA-153-266	1
MA-213-613	1
MA-162-60	0.999886
MA-055-99	0.876552
MA-326-183	1
MA-120-428	1
MA-120-429	1
MA-072-249	1
MA-320-201	1
MA-101-393	1
MA-184-558	1
MA-072-217	1
MA-323-135	1
MA-090-452	1
MA-184-552	0.998673
MA-112-135	0.998673
MA-101-338	0.998673
MA-153-440	1
MA-190-8	0.998673
MA-153-161	1
MA-184-330	1
MA-112-65	1
MA-189-361	1
MA-73-575	1
MA-112-263	1
MA-320-72	1
MA-055-110	1
MA-189-166	1
MA-162-340	1
MA-101-440	1
MA-073-82	1
MA-072-329	1
MA-120-112	1
MA-072-132	1
MA-173-171	1
MA-067-294	1
MA-073-621	1
MA-073-262	1
MA-111-29	1
MA-120-593	1
MA-320-159	1
MA-139-157	1
MA-162-308	1
MA-073-62	1
MA-213-547	1
MA-297-40	1
MA-139-99	1
MA-090-443	1
MA-055-29	1
MA-153-507	1
MA-323-182	1
MA-101-610	1
MA-153-720	1
MA-073-92	1
MA-139-388	0
MA-090-101	1
MA-297-191	1
MA-189-266	1
MA-184-154	1
MA-090-73	1
MA-120-157	0
MA-184-174	1
MA-213-578	1
MA-112-229	1
MA-326-91	1
MA-184-467	1
MA-139-158	1
MA-334-160	1
MA-184-358	1
MA-189-470	1
MA-190-4	1
MA-213-105	1
MA-334-391	1
MA-067-65	1
MA-120-42	1
MA-120-363	1
MA-072-81	1
MA-067-1	1
MA-073-302	1
MA-153-584	0
MA-120-398	0
MA-320-114	0
MA-268-29	0
MA-297-243	0
MA-072-90	0
MA-139-294	1
MA-317-43	1
MA-073-322	1
MA-173-30	0
MA-162-7	1
MA-090-8	1
MA-153-115	1
MA-213-65	0
MA-120-261	0
MA-297-445	1
MA-326-43	1
MA-326-86	1
MA-184-344	1
MA-153-253	1
MA-101-532	1
MA-139-151	1
MA-067-55	1
MA-139-347	0
MA-120-138	0
MA-055-211	0
MA-128-69	0
MA-323-58	0
MA-055-320	1
MA-189-7	1
MA-320-194	1
MA-139-7	1
MA-210-100	1
MA-189-431	1
MA-297-533	0.999674
MA-072-330	1
MA-334-247	1
MA-334-163	1
MA-139-86	1
MA-120-365	1
MA-073-134	1
MA-139-57	1
MA-090-153	1
MA-297-210	1
MA-090-220	1
MA-055-146	1
MA-055-309	1
MA-112-133	1
MA-101-60	1
MA-189-214	1
MA-334-459	1
MA-189-313	1
MA-182-69	0.999997
MA-067-367	0
MA-213-659	1
MA-182-252	0
MA-112-189	0
MA-162-398	0
MA-072-338	1
MA-320-11	1
MA-055-249	1
MA-182-324	1
MA-067-34	1
MA-334-463	1
MA-182-156	1
MA-184-253	1
MA-073-385	1
MA-334-356	0
MA-072-13	1
MA-189-281	1
MA-182-355	1
MA-182-248	0.999997
MA-189-314	1
MA-067-137	1
MA-112-310	1
MA-213-123	1
MA-334-378	1
MA-334-471	1
MA-055-17	1
MA-055-303	1
MA-073-424	1
MA-153-117	1
MA-184-481	1
MA-190-48	1
MA-067-381	1
MA-334-355	1
MA-189-221	1
MA-072-242	1
MA-213-580	1
MA-334-59	1
MA-073-658	1
MA-073-27	1
MA-090-460	1
MA-190-33	1
MA-334-201	1
MA-120-430	1
MA-073-253	1
MA-162-134	1
MA-334-149	1
MA-072-296	1
MA-153-531	1
MA-288-8	1
MA-139-354	0.998982
MA-291-3	0.661948
MA-291-2	0.661948
MA-153-455	1
MA-111-23	1
MA-184-562	1
MA-213-330	1
MA-213-366	1
MA-067-295	0.21381
MA-073-261	0.21381
MA-173-110	0.21381
MA-326-118	0.21381
MA-297-74	0.21381
MA-055-271	0.21381
MA-112-246	0.21381
MA-270-95	0.21381
MA-153-205	0.21381
MA-055-21	0.21381
MA-323-15	0.21381
MA-073-551	0.21381
MA-213-112	0.21381
MA-334-387	0.21381
MA-073-63	0.21381
MA-162-102	0.21381
MA-213-89	0.21381
MA-023-21	0.21381
MA-334-74	0.21381
MA-162-344	0.21381
MA-210-220	0.21381
MA-334-539	0.21381
MA-153-23	0.21381
MA-297-95	0.21381
MA-101-53	0.21381
MA-139-172	0.21381
MA-101-502	0.21381
MA-112-88	1
MA-268-169	1
MA-072-91	1
MA-073-417	1
MA-118-5	1
MA-139-61	1
MA-213-515	1
MA-297-408	1
MA-182-345	1
MA-101-486	1
MA-120-24	1
MA-101-468	1
MA-153-311	1
MA-317-5	1
MA-189-251	1
MA-268-77	1
MA-213-277	1
MA-090-524	1
MA-297-480	1
MA-055-284	1
MA-120-125	1
MA-268-63	1
MA-055-232	1
MA-213-85	1
MA-334-565	1
MA-083-2	1
MA-213-327	1
MA-190-90	1
MA-112-188	1
MA-120-35	1
MA-101-58	1
MA-090-377	1
MA-268-59	1
MA-323-195	1
MA-182-97	1
MA-184-175	1
MA-213-489	1
MA-101-248	1
MA-210-310	1
MA-297-505	1
MA-153-435	1
MA-303-40	1
MA-153-434	1
MA-120-599	1
MA-210-198	1
MA-213-328	1
MA-067-353	0
MA-153-133	0
MA-213-399	1
MA-334-235	1
MA-182-360	0
MA-184-368	0
MA-162-359	1
MA-182-328	1
MA-120-166	1
MA-112-121	1
MA-334-124	1
MA-189-123	1
MA-073-581	0
MA-213-168	1
MA-334-405	1
MA-182-63	1
MA-184-374	0
MA-210-311	0
MA-174-2	1
MA-213-473	0.998977
MA-073-539	1
MA-213-420	1
MA-173-165	0.998977
MA-090-291	1
MA-189-148	1
MA-323-69	1
MA-120-348	1
MA-334-374	0
MA-139-118	1
MA-067-280	1
MA-173-186	1
MA-090-234	1
MA-320-21	1
MA-184-535	1
MA-184-134	1
MA-112-31	1
MA-120-89	1
MA-153-669	1
MA-182-346	1
MA-203-2	1
MA-184-48	1
MA-189-57	1
MA-189-135	1
MA-189-278	1
MA-213-388	1
MA-120-295	1
MA-182-176	1
MA-213-405	1
MA-067-119	1
MA-182-311	1
MA-090-210	1
MA-210-226	1
MA-173-121	1
MA-326-155	1
MA-213-12	1
MA-154-5	1
MA-334-547	1
MA-139-273	1
MA-184-36	1
MA-120-337	1
MA-184-313	1
MA-090-308	1
MA-184-409	1
MA-213-635	1
MA-153-616	1
MA-090-282	1
MA-268-166	1
MA-268-174	1
MA-120-184	1
MA-101-443	1
MA-153-47	1
MA-153-211	1
MA-297-510	1
MA-323-141	1
MA-090-43	1
MA-162-390	1
MA-072-42	1
MA-173-93	1
MA-153-116	1
MA-184-480	1
MA-090-187	1
MA-297-230	1
MA-213-188	1
MA-334-546	1
MA-120-232	1
MA-173-123	1
MA-184-272	1
MA-334-252	1
MA-189-394	1
MA-213-299	1
MA-153-81	1
MA-297-182	1
MA-297-226	1
MA-072-87	1
MA-182-102	1
MA-072-204	1
MA-184-312	1
MA-073-108	1
MA-001-2	1
MA-120-93	1
MA-210-165	1
MA-120-351	1
MA-323-133	1
MA-073-613	1
MA-210-171	1
MA-101-102	1
MA-090-181	1
MA-112-116	1
MA-182-131	1
MA-067-299	1
MA-028-9	1
MA-055-13	1
MA-213-241	0.998673
MA-270-32	0.998673
MA-101-286	1
MA-101-628	1
MA-120-54	1
MA-213-17	1
MA-182-364	1
MA-101-164	1
MA-073-376	1
MA-184-316	1
MA-090-538	1
MA-067-312	1
MA-184-86	1
MA-210-65	1
MA-173-64	1
MA-189-405	1
MA-297-6	1
MA-055-93	1
MA-213-430	1
MA-334-200	1
MA-189-464	1
MA-101-470	1
MA-288-18	1
MA-139-92	1
MA-014-1	1
MA-162-236	1
MA-112-20	1
MA-162-44	1
MA-182-170	1
MA-213-67	1
MA-189-505	1
MA-190-12	1
MA-270-190	1
MA-173-156	1
MA-139-301	1
MA-055-229	1
MA-270-163	1
MA-182-187	1
MA-090-248	1
MA-072-271	1
MA-067-28	1
MA-055-340	0
MA-268-168	1
MA-072-331	1
MA-153-465	1
MA-153-526	1
MA-184-381	1
MA-213-310	1
MA-334-315	1
MA-162-131	0
MA-189-257	0
MA-184-206	1
MA-073-327	1
MA-320-221	1
MA-101-233	0
MA-139-298	1
MA-213-318	1
MA-213-428	1
MA-334-239	0
MA-080-1	1
MA-213-426	1
MA-067-75	1
MA-101-86	1
MA-101-142	1
MA-112-17	1
MA-112-171	1
MA-120-1	1
MA-153-685	1
MA-173-111	1
MA-153-356	0.999898
MA-067-102	0.999898
MA-073-505	1
MA-112-134	1
MA-323-203	1
MA-101-303	1
MA-334-358	1
MA-213-210	1
MA-334-202	1
MA-120-259	1
MA-317-29	1
MA-073-294	1
MA-182-95	1
MA-114-1	1
MA-073-506	1
MA-101-41	1
MA-073-295	1
MA-101-514	1
MA-101-54	1
MA-210-92	1
MA-049-4	1
MA-139-47	1
MA-173-168	1
MA-162-112	1
MA-213-610	1
MA-090-266	1
MA-334-97	1
MA-195-2	0
MA-323-65	1
MA-101-415	1
MA-213-627	1
MA-210-42	0.998713
MA-162-300	1
MA-189-248	1
MA-055-64	1
MA-297-214	1
MA-090-169	1
MA-182-87	1
MA-184-185	1
MA-184-87	1
MA-173-87	1
MA-213-636	1
MA-326-159	1
MA-184-22	1
MA-189-89	1
MA-095-2	1
MA-055-279	1
MA-073-687	1
MA-120-272	1
MA-182-36	1
MA-120-163	1
MA-072-348	1
MA-073-672	1
MA-153-479	1
MA-210-286	1
MA-153-630	1
MA-297-259	1
MA-184-459	1
MA-101-497	1
MA-067-163	1
MA-101-668	1
MA-153-675	1
MA-184-266	1
MA-189-415	1
MA-090-152	1
MA-162-92	1
MA-189-112	1
MA-090-442	0
MA-213-365	1
MA-027-2	1
MA-182-150	1
MA-073-290	1
MA-210-205	1
MA-268-19	1
MA-213-377	1
MA-090-491	1
MA-184-419	1
MA-101-25	1
MA-055-137	1
MA-055-242	1
MA-213-389	1
MA-334-233	1
MA-173-100	1
MA-182-277	1
MA-090-462	1
MA-139-339	1
MA-297-457	1
MA-153-559	1
MA-268-80	1
MA-184-449	1
MA-184-450	1
MA-184-451	1
MA-073-353	1
MA-182-2	1
MA-182-15	1
MA-213-209	1
MA-090-260	1
MA-297-428	1
MA-184-519	1
MA-112-206	1
MA-297-242	1
MA-182-227	1
MA-184-233	1
MA-153-571	1
MA-184-235	1
MA-101-533	1
MA-184-402	1
MA-270-227	1
MA-073-182	1
MA-320-71	1
MA-090-209	1
MA-334-496	1
MA-055-157	1
MA-112-38	1
MA-055-51	1
MA-334-414	0
MA-072-10	1
MA-268-54	1
MA-101-36	1
MA-326-160	0
MA-173-136	1
MA-055-62	1
MA-153-62	1
MA-213-231	1
MA-184-267	1
MA-182-21	1
MA-120-176	1
MA-120-595	1
MA-323-110	1
MA-153-411	1
MA-072-100	1
MA-182-165	1
MA-184-219	1
MA-156-2	0.878733
MA-182-34	1
MA-323-53	1
MA-101-184	0.98503
MA-203-21	1
MA-189-423	1
MA-213-498	1
MA-055-282	1
MA-072-114	1
MA-153-472	1
MA-153-715	1
MA-182-275	1
MA-101-690	1
MA-153-417	1
MA-297-97	1
MA-153-359	0.946188
MA-073-450	1
MA-210-194	1
MA-213-323	1
MA-090-118	1
MA-162-10	1
MA-297-181	1
MA-090-33	1
MA-189-513	1
MA-067-70	1
MA-090-19	1
MA-090-182	0.987116
MA-067-171	1
MA-067-107	1
MA-101-285	1
MA-139-209	1
MA-184-488	1
MA-090-3	1
MA-120-60	1
MA-072-258	1
MA-153-572	1
MA-270-10	1
MA-101-319	1
MA-139-184	1
MA-182-309	1
MA-073-351	1
MA-073-633	1
MA-297-301	1
MA-090-211	1
MA-297-302	1
MA-153-707	1
MA-297-101	1
MA-139-282	1
MA-139-283	1
MA-162-408	1
MA-297-403	1
MA-072-133	1
MA-101-188	1
MA-297-449	1
MA-162-3	1
MA-268-140	1
MA-162-118	1
MA-072-8	1
MA-120-408	1
MA-323-33	1
MA-173-209	1
MA-326-188	1
MA-055-24	1
MA-334-5	1
MA-072-215	1
MA-073-487	1
MA-153-568	1
MA-210-63	1
MA-213-534	1
MA-334-21	1
MA-210-52	1
MA-139-278	1
MA-326-71	1
MA-326-73	1
MA-297-109	1
MA-073-181	1
MA-320-187	1
MA-067-87	1
MA-055-107	1
MA-090-133	1
MA-072-115	1
MA-120-171	1
MA-101-622	1
MA-139-95	1
MA-268-124	1
MA-320-206	1
MA-120-15	1
MA-213-421	1
MA-334-7	1
MA-334-288	1
MA-090-2	1
MA-320-44	1
MA-162-321	1
MA-297-371	1
MA-323-45	1
MA-120-22	1
MA-101-208	1
MA-055-183	1
MA-270-11	1
MA-073-464	1
MA-210-112	1
MA-189-467	1
MA-101-1	1
MA-090-42	1
MA-173-8	1
MA-153-52	1
MA-055-300	1
MA-101-349	1
MA-334-385	1
MA-182-24	1
MA-101-410	1
MA-139-199	1
MA-055-75	1
MA-073-619	1
MA-067-317	1
MA-067-332	1

## Sheet: Sheet4
MA-133-4	Ribose-5-phosphate isomerase	Carbohydrate Metabolism
MA-090-485	UTP-glucose-1-phosphate uridylyltransferase	Carbohydrate Metabolism
MA-101-200	Mannose-6-phosphate isomerase	Carbohydrate Metabolism
MA-120-141	Phosphoacetylglucosamine mutase	Carbohydrate Metabolism
MA-184-380	Acetyl-CoA carboxylase	Carbohydrate Metabolism
MA-139-12	enoyl-CoA hydratase	Carbohydrate Metabolism
MA-055-308	Glutamate decarboxylase	Carbohydrate Metabolism
MA-213-50	Adenylosuccinate synthase	Amino Acid Metabolism
MA-213-539	adenylosuccinate lyase	Amino Acid Metabolism
MA-326-6	Dihydroorotase	Amino Acid Metabolism
MA-268-8	amidophosphoribosyltransferase	Amino Acid Metabolism
MA-139-388	Pantoate-beta-alanine ligase	Metabolism of Other Amino Acids
MA-120-157	thioredoxin reductase (NADPH)	Metabolism of Other Amino Acids
MA-153-584	phosphoribosylamine-glycine ligase	Nucleotide Metabolism
MA-120-398	Phosphoribosylglycinamide formyltransferase	Nucleotide Metabolism
MA-320-114	phosphoribosylformylglycinamidine synthase	Nucleotide Metabolism
MA-268-29	phosphoribosylaminoimidazole carboxylase	Nucleotide Metabolism
MA-297-243	phosphoribosylaminoimidazolesuccinocarboxamide synthase	Nucleotide Metabolism
MA-072-90	phosphoribosylaminoimidazolecarboxamide formyltransferase	Nucleotide Metabolism
MA-173-30	purine-nucleoside phosphorylase	Nucleotide Metabolism
MA-213-65	IMP dehydrogenase	Nucleotide Metabolism
MA-120-261	Nucleoside diphosphate kinase	Nucleotide Metabolism
MA-139-347	Guanylate kinase	Nucleotide Metabolism
MA-120-138	ribonucleoside-diphosphate reductase	Nucleotide Metabolism
MA-055-211	ribonucleoside-diphosphate reductase	Nucleotide Metabolism
MA-128-69	ribonucleoside-diphosphate reductase	Nucleotide Metabolism
MA-323-58	ribonucleoside-diphosphate reductase	Nucleotide Metabolism
MA-067-367	5-nucleotidase	Nucleotide Metabolism
MA-182-252	dihydroorotate dehydrogenase	Nucleotide Metabolism
MA-112-189	Orotate phosphoribosyltransferase	Nucleotide Metabolism
MA-162-398	Orotidine-5-phosphate decarboxylase	Nucleotide Metabolism
MA-334-356	Thymidylate synthase	Nucleotide Metabolism
MA-067-353	2,5-diamino-6-(ribosylamino)-4(3H)-pyrimidinone 5-phosphate reductase	Metabolism of Cofactors and Vitamins
MA-153-133	2,5-diamino-6-(5-phospho-D-ribitylamino)-pyrimidin-4(3H)-one deaminase	Metabolism of Cofactors and Vitamins
MA-182-360	6,7-dimethyl-8-ribityllumazine synthase	Metabolism of Cofactors and Vitamins
MA-184-368	Riboflavin synthase	Metabolism of Cofactors and Vitamins
MA-073-581	pyridoxal phosphatase	Metabolism of Cofactors and Vitamins
MA-184-374	nicotinate-nucleotide diphosphorylase (carboxylating)	Metabolism of Cofactors and Vitamins
MA-210-311	aspartate dehydrogenase	Metabolism of Cofactors and Vitamins
MA-334-374	3-methyl-2-oxobutanoate hydroxymethyltransferase	Metabolism of Cofactors and Vitamins
MA-055-340	[ACP] S-malonyltransferase	Lipid Metabolism
MA-162-131	palmitoyl-protein thioesterase	Lipid Metabolism
MA-189-257	fatty acid elongase	Lipid Metabolism
MA-101-233	very-long-chain 3-oxoacyl-CoA reductase	Lipid Metabolism
MA-334-239	very-long-chain enoyl-CoA reductase	Lipid Metabolism
MA-195-2	Diacylglycerol pyrophosphate phosphatase	Lipid Metabolism
MA-090-442	methlene-fatty-acyl-phospholipid sythnase	Lipid Metabolism
MA-334-414	delta 12 desaturase	Lipid Metabolism
MA-326-160	delta 5 desaturase	Lipid Metabolism

## Sheet: Sheet5
MA-297-34	Homocitrate synthase	Carbohydrate Metabolism
MA-139-12	enoyl-CoA hydratase	Carbohydrate Metabolism
MA-055-308	Glutamate decarboxylase	Carbohydrate Metabolism
MA-120-147	Acetolactate synthase	Carbohydrate Metabolism
MA-120-150	Acetolactate synthase	Carbohydrate Metabolism
MA-182-73	Acetolactate synthase	Carbohydrate Metabolism
MA-268-8	amidophosphoribosyltransferase	Amino Acid Metabolism
MA-055-170	histidinol-phosphatase	Amino Acid Metabolism
MA-073-575	2-aminoadipate transaminase	Amino Acid Metabolism
MA-184-571	branched-chain-amino-acid transaminase	Amino Acid Metabolism
MA-153-49	2-Isopropylmalate hydro-lyase	Amino Acid Metabolism
MA-182-74	3-isopropylmalate dehydrogenase	Amino Acid Metabolism
MA-213-175	Homoisocitrate dehydrogenase	Amino Acid Metabolism
MA-072-32	Saccharopine dehydrogenase (NAD[c] +, L-lysine forming)	Amino Acid Metabolism
MA-139-32	Acetylglutamate kinase	Amino Acid Metabolism
MA-055-99	acetylornithine transaminase	Amino Acid Metabolism
MA-072-249	ATP phosphoribosyltransferase	Amino Acid Metabolism
MA-320-201	phosphoribosyl-AMP cyclohydrolase	Amino Acid Metabolism
MA-189-361	histidinol-phosphate transaminase	Amino Acid Metabolism
MA-139-388	Pantoate-beta-alanine ligase	Metabolism of Other Amino Acids
MA-153-584	phosphoribosylamine-glycine ligase	Nucleotide Metabolism
MA-120-398	Phosphoribosylglycinamide formyltransferase	Nucleotide Metabolism
MA-320-114	phosphoribosylformylglycinamidine synthase	Nucleotide Metabolism
MA-268-29	phosphoribosylaminoimidazole carboxylase	Nucleotide Metabolism
MA-297-243	phosphoribosylaminoimidazolesuccinocarboxamide synthase	Nucleotide Metabolism
MA-072-90	phosphoribosylaminoimidazolecarboxamide formyltransferase	Nucleotide Metabolism
MA-128-69	ribonucleoside-diphosphate reductase	Nucleotide Metabolism
MA-120-365	ATP adenylyltransferase	Nucleotide Metabolism
MA-067-367	5-nucleotidase	Nucleotide Metabolism
MA-182-252	dihydroorotate dehydrogenase	Nucleotide Metabolism
MA-112-189	Orotate phosphoribosyltransferase	Nucleotide Metabolism
MA-162-398	Orotidine-5-phosphate decarboxylase	Nucleotide Metabolism
MA-291-3	nitrite reductase [NADPH]	Energy Metabolism
MA-291-2	nitrate reductase (NADPH)	Energy Metabolism
MA-101-248	sulfate adenylyltransferase	Energy Metabolism
MA-067-353	2,5-diamino-6-(ribosylamino)-4(3H)-pyrimidinone 5-phosphate reductase	Metabolism of Cofactors and Vitamins
MA-153-133	2,5-diamino-6-(5-phospho-D-ribitylamino)-pyrimidin-4(3H)-one deaminase	Metabolism of Cofactors and Vitamins
MA-073-581	pyridoxal phosphatase	Metabolism of Cofactors and Vitamins
MA-184-374	nicotinate-nucleotide diphosphorylase (carboxylating)	Metabolism of Cofactors and Vitamins
MA-334-374	3-methyl-2-oxobutanoate hydroxymethyltransferase	Metabolism of Cofactors and Vitamins
MA-189-257	fatty acid elongase	Lipid Metabolism
MA-101-233	very-long-chain 3-oxoacyl-CoA reductase	Lipid Metabolism
MA-195-2	Diacylglycerol pyrophosphate phosphatase	Lipid Metabolism
MA-090-442	methlene-fatty-acyl-phospholipid sythnase	Lipid Metabolism
MA-334-414	delta 12 desaturase	Lipid Metabolism
MA-326-160	delta 5 desaturase	Lipid Metabolism
