# Supplementary material for: Reconstruction and analysis of a genome-scale metabolic model of the oleaginous fungus Mortierella alpina
Source: BMC Syst Biol. 2015 Jan 13;9:1. doi: 10.1186/s12918-014-0137-8 (PMC4301621; doi:10.1186/s12918-014-0137-8)
Supplement: Additional file 4: — Simulation result for the capability of usage different carbon and nitrogen sources for i CY1106. [file 12918_2014_137_MOESM4_ESM.xlsx]

## Sheet: carbon and nitrogen sources
simulation result on different carbon and nitrogen sources
carbon source*1	μ(/h)
Glucose	0.069
Sucrose	0.1265
Maltose	0.1279
Ethanol	0.034
Glycerol	0.0437
Mannose	0.069
Fructose	0.069
Starch	0.4715
Lactose	0.0373
Raffinose	0.1826
Rhamnose	0.0388
Galactose	0.069
Xylose	0.0591
Dextrin	0.2386
nitrogen source*2	μ(/h)
Ammonium	0.0706
Nitrate	0.069
Urea	0.0729
Glutamate	0.0687
Glycine	0.0687
*1: the simulation is based on fermentation medium with carbon absorbing rate at 1 mmol gDW-1 h-1
*2: the simulation is based on fermentation medium using glucose as carbon and it's uptake rate is 1 mmol gDW-1 h-1.

## Sheet: in silico an in vivo results
M. alpina metabolic simulations with different carbon and nitrogen sources
Substrate		In vivo	In silico	Reference
Carbon sources	Glucose	+	+	Yu et al.,2011
	Sucrose	+	+	Yu et al.,2011
	Maltose	+	+	Yu et al.,2011
	Ethanol	+	+	Yu et al.,2011
	Glycerol	+	+	Yu et al.,2011
	Mannose	+	+	Nisha et al.,2011
	Fructose	+	+	Nisha et al.,2011
	Starch	+	+	Nisha et al.,2011
	Lactose	+	+	Nisha et al.,2011
	Raffinose	+	+	Nisha et al.,2011
	Rhamnose	+	+	Nisha et al.,2011
	Galactose	+	+	Jang et al.,2005
	Xylose	+	+	Jang et al.,2005
	Dextrin	+	+	Stredanska et al.,1993
Nitrogen sources	Ammonium	+	+	Lu et al.,2011
	Nitrate	+	+	Lu et al.,2011
	Urea	+	+	Lu et al.,2011
	Glutamate	+	+	Stressler et al., 2013
	Glycine	+	+	Stressler et al., 2013
References
1. Yu A-Q, Zhu J-C, Zhang B, Xing L-J, Li M: Effects of different carbon sources on the growth, fatty acids production, and expression of three desaturase genes of mortierella alpina ATCC 16266. Curr Microbiol 2011, 62:1617-1622.
2. Nisha A, Venkateswaran G: Effect of culture variables on mycelial arachidonic acid production by Mortierella alpina. Food Bioprocess Tech 2011, 4:232-240.
3. Jang H-D, Lin Y-Y, Yang S-S: Effect of culture media and conditions on polyunsaturated fatty acids production by Mortierella alpina. Bioresour Technol 2005, 96:1633-1644.
4. Stredanska S, Šajbidor J: Influence of carbon and nitrogen sources on the lipid accumulation and arachidonic acid production by Mortierella alpina. Acta Biotechnol 1993, 13:185-191.
5. Lu J, Peng C, Ji XJ, You J, Cong L, Ouyang P, Huang H: Fermentation characteristics of Mortierella alpina in response to different nitrogen sources. Appl Biochem Biotechnol 2011, 164:979-990.
6. Stressler T, Eisele T, Rost J, Haunschild E-M, Kuhn A, Fischer L: Production of polyunsaturated fatty acids by Mortierella alpina using submerse and solid state fermentation. Chem Ing Tech 2013, 85:318-322.
