# Supplementary material for: Reconstruction and analysis of a genome-scale metabolic model of the oleaginous fungus Mortierella alpina
Source: BMC Syst Biol. 2015 Jan 13;9:1. doi: 10.1186/s12918-014-0137-8 (PMC4301621; doi:10.1186/s12918-014-0137-8)
Supplement: Additional file 6: — FBA simulation result for the reactions involving NADPH at different ARA levels. [file 12918_2014_137_MOESM6_ESM.xlsx]

## Sheet: nadph reactions source
EC	Enzyme	Formula	Subsystem	μ=0.06	μ=0.03
1.2.1.5	aldehyde dehydrogenase [NAD(P)[c] +]	h2o[c] + nadp[c] + acal[c] -> 2 h[c] + nadph[c] + ac[c]	Carbohydrate Metabolism:Glycolysis / Gluconeogenesis	0	0.004099
1.1.1.42	Isocitrate dehydrogenase (NADP[c] +)	nadp[c] + icit[c] -> akg[c] + nadph[c] + co2[c]	Carbohydrate Metabolism:Citrate cycle (TCA cycle)	0	0
1.1.1.42	Isocitrate dehydrogenase (NADP[c] +)	nadp[c] + icit[c] -> akg[c] + nadph[c] + co2[c]	Carbohydrate Metabolism:Citrate cycle (TCA cycle)	0	0
1.1.1.49	glucose-6-phosphate dehydrogenase	nadp[c] + dg6p[c] <=> h[c] + nadph[c] + d6pgl[c]	Carbohydrate Metabolism:Pentose Phosphate Pathway	1.40567	1.14075
1.1.1.44	Phosphogluconate dehydrogenase (decarboxylating)	nadp[c] + d6pgc[c] -> co2[c] + nadph[c] + rl5p[c]	Carbohydrate Metabolism:Pentose Phosphate Pathway	1.40567	1.14075
1.1.1.40	malate dehydrogenase (oxaloacetate-decarboxylating) (NADP[m] +)	nadp[m] + mal[m] -> pyr[m] + nadph[m] + co2[m]	Carbohydrate Metabolism:Pyruvate metabolism;Energy Metabolism	0	0.555406
1.1.1.40	malate dehydrogenase (oxaloacetate-decarboxylating) (NADP[m] +)	nadp[c] + mal[c] -> pyr[c] + nadph[c] + co2[c]	Carbohydrate Metabolism:Pyruvate metabolism;Energy Metabolism	0	0
1.1.1.-	unknown	hcoa[m] + nadp[m] -> nadph[m] + h[m] + 3ocoa[m]	Carbohydrate Metabolism:Propanoate metabolism	0	0
	no ec	malcoa[m] + nadph[m] + 2 h[m] <=> 3ocoa[m] + nadp[m] + h2o[m]	Carbohydrate Metabolism:Propanoate metabolism	0	0
	no ec	malcoa[c] + nadph[c] + 2 h[c] <=> 3ocoa[c] + nadp[c] + h2o[c]	Carbohydrate Metabolism:Propanoate metabolism	0	0
1.1.1.-	unknown	hcoa[m] + nadp[m] -> nadph[m] + h[m] + 3ocoa[m]	Carbohydrate Metabolism:Propanoate metabolism	0	0
1.2.1.16	succinate-semialdehyde dehydrogenase	h2o[m] + succsal[m] + nadp[m] -> 2 h[m] + nadph[m] + succ[m]	Carbohydrate Metabolism:Butanoate metabolism	0	0
1.1.1.21	L-arabinose reductase	h[c] + nadph[c] + larab[c] <=> nadp[c] + laol[c]	Carbohydrate Metabolism:Pentose and glucuronate interconversions	0	0
1.1.1.21	D-Ribose reductase	h[c] + nadph[c] + rib[c] <=> nadp[c] + ribol[c]	Carbohydrate Metabolism:Pentose and glucuronate interconversions (Ribose)	0	0
1.5.1.12	1-pyrroline-5-carboxylate dehydrogenase	s1p5c[c] + nadp[c] + 2 h2o[c] -> glu[c] + nadph[c] + h[c]	Amino Acid Metabolism:Alanine, aspartate and glutamate metabolism	0	0
1.5.1.12	1-pyrroline-5-carboxylate dehydrogenase	s1p5c[m] + nadp[m] + 2 h2o[m] -> glu[m] + nadph[m] + h[m]	Amino Acid Metabolism:Alanine, aspartate and glutamate metabolism	0	0
1.5.1.12	1-pyrroline-5-carboxylate dehydrogenase	glugsal[c] + nadp[c] + h2o[c] -> glu[c] + nadph[c] + 2 h[c]	Amino Acid Metabolism:Alanine, aspartate and glutamate metabolism	0	0.561165
1.2.1.41	glutamate-5-semialdehyde dehydrogenase	2 h[c] + nadph[c] + glup[c] <=> nadp[c] + pi[c] + glugsal[c]	Amino Acid Metabolism:Arginine and proline metabolism	0	0
1.5.1.12	1-pyrroline-5-carboxylate dehydrogenase	s1p5c[c] + nadp[c] + 2 h2o[c] -> glu[c] + nadph[c] + h[c]	Amino Acid Metabolism:Alanine, aspartate and glutamate metabolism	0	0
1.5.1.2	Pyrroline-5-carboxylate reductase	pro[c] + nadp[c] <=> 2 h[c] + nadph[c] + s1p5c[c]	Amino Acid Metabolism:Arginine and proline metabolism	0	0.561165
1.3.1.13	Prephenate dehydrogenase (NADP[c] +)	nadp[c] + phen[c] -> co2[c] + nadph[c] + 4hppyr[c]	Amino Acid Metabolism:Phenylalanine, tyrosine and tryptophan biosynthesis	0	0
1.4.1.21	aspartate dehydrogenase	asp[c] + nadp[c] -> 2 h[c] + nadph[c] + iasp[c]	Metabolism of Cofactors and Vitamins:Nicotinate and nicotinamide metabolism	0.0255383	0.0127691
1.18.1.2	ferredoxin-NADP+ reductase	nadp[c] + h[c] + refdox[c] -> nadph[c] + oxfdox[c]	Metabolism of Cofactors and Vitamins:Nicotinate and nicotinamide metabolism	0	0
1.5.1.3	Dihydrofolate reductase	nadp[c] + dhf[c] <=> h[c] + nadph[c] + fot[c]	Metabolism of Cofactors and Vitamins:Folate biosynthesis	0.000114	5.7e-05
4.2.3.12;1.1.1.153	6-pyruvoyltetrahydropterin synthase/sepiapterin reductase	ahtd[c] + 2 nadph[c] + 2 h[c] -> bh4[c] + 2 nadp[c] + pppi[c]	Metabolism of Cofactors and Vitamins:Folate biosynthesis	0	0
1.5.1.34	6,7-dihydropteridine reductase	bh4[c] + nadp[c] -> bh2[c] + nadph[c] + h[c]	Metabolism of Cofactors and Vitamins:Folate biosynthesis	0	0
1.5.1.5	methylenetetrahydrofolate dehydrogenase (NADP[c] +)	nadp[c] + metthf[c] <=> nadph[c] + methf[c]	Metabolism of Cofactors and Vitamins:One carbon pool by folate	0.0173353	0.00866766
1.3.1.-	Oxidoreductases	ccdol[m] + nadp[m] -> techol[m] + nadph[m] + h[m]	Xenobiotics Biodegradation and Metabolism:Chlorocyclohexane and chlorobenzene degradation	0	0
1.3.1.-	Oxidoreductases	cdtbe[m] + nad[m] -> dtbe[m] + nadh[m] + h[m]	Xenobiotics Biodegradation and Metabolism:Chlorocyclohexane and chlorobenzene degradation	0	0
1.1.1.2	alcohol dehydrogenase (NADP[c] +)	6hyac[c] + nadp[c] -> adsde[c] + nadph[c] + h[c]	Xenobiotics Biodegradation and Metabolism:Caprolactam degradation	0	0
1.2.1.5	aldehyde dehydrogenase [NAD(P)[m] +]	aldmde[m] + nadp[m] + h2o[m] -> capmde[m] + nadph[m] + h[m]	Xenobiotics Biodegradation and Metabolism	0	0
1.14.13.1	salicylate hydroxylase	h2o[c] + co2[c] + nadp[c] + ccl[c] <=> o2[c] + 2 h[c] + nadph[c] + sali[c]	Xenobiotics Biodegradation and Metabolism	0	0
1.2.1.5	aldehyde dehydrogenase [NAD(P)[c] +]	h2o[c] + nadp[c] + acal[c] -> 2 h[c] + nadph[c] + ac[c]	Carbohydrate Metabolism:Glycolysis / Gluconeogenesis	0	0.004099
1.1.1.170	C-4 sterol decarboxylase (cG26);sterol-4alpha-carboxylate 3-dehydrogenase (decarboxylating)	nadp[c] + dcda[c] -> co2[c] + nadph[c] + cdol[c]	Lipid Metabolism:Steroid biosynthesis	0	4.53792e-17
1.14.21.6	lathosterol oxidase	epst[c] + nadp[c] -> ergod[c] + nadph[c] + h[c]	Lipid Metabolism:Steroid biosynthesis	0	0
1.1.1.2;1.1.1.72	NADP-dependent alcohol dehydrogenase/Glycerol dehydrogenase	nadp[c] + gl[c] <=> h[c] + nadph[c] + glyal[c]	Lipid Metabolism:Glycerolipid metabolism	0	-1.17429e-29
1.5.1.10	Saccharopine dehydrogenase (NADP[c] +, L-glutamate forming)	h2o[m] + nadp[m] + sacp[m] <=> glu[m] + h[m] + nadph[m] + amasa[m]	Amino Acid Metabolism:Lysine biosynthesis	0.000334	0.005167

## Sheet: nadph reaction consumption
EC	Enzyme	Formular	Subsystems	μ=0.06	μ=0.03
1.1.1.2	Alcohol dehydrogenase (NADP[c] +)	h[c] + nadph[c] + acal[c] -> nadp[c] + eth[c]	Carbohydrate Metabolism:Glycolysis / Gluconeogenesis	0	0
1.1.1.271	GDP-L-fucose synthase	gdman[c] + nadph[c] + h[c] -> glfuc[c] + nadp[c]	Carbohydrate Metabolism:Fructose and mannose metabolism	0	0
1.1.1.79	glyoxylate reductase (NADP[c] +)	glx[c] + nadph[c] + h[c] -> glya[c] + nadp[c]	Carbohydrate Metabolism:Pyruvate metabolism	0	0
1.1.1.21	D-Xylose reductase (xyrA) (xylitol dehydrogenase)	h[c] + nadph[c] + xyl[c] -> nadp[c] + xol[c]	Carbohydrate Metabolism:Pentose and glucuronate interconversions	0	0
1.4.1.13	glutamate synthase (NADH)	akg[c] + gln[c] + h[c] + nadph[c] -> 2 glu[c] + nadp[c]	Amino Acid Metabolism:Alanine, aspartate and glutamate metabolism	0	0
1.4.1.3	glutamate dehydrogenase [NAD(P)[m] +]	akg[m] + nh3[m] + nadph[m] + h[m] -> glu[m] + nadp[m] + h2o[m]	Amino Acid Metabolism:Alanine, aspartate and glutamate metabolism	0	0
1.4.1.3	glutamate dehydrogenase [NAD(P)+]	akg[c] + nh3[c] + nadph[c] + h[c] -> glu[c] + nadp[c] + h2o[c]	Amino Acid Metabolism:Alanine, aspartate and glutamate metabolism	0	0
1.1.1.86	(R)-2,3-Dihydroxy-3-methylbutanoate:NADP+ oxidoreductase	hmobut[m] + nadph[m] + h[m] -> nadp[m] + dmbut[m]	Amino Acid Metabolism:Valine, leucine and isoleucine biosynthesis	0.00780568	0
1.2.1.31	L-aminoadipate-semialdehyde dehydrogenase	2 h[m] + nadph[m] + ama[m] -> h2o[m] + nadp[m] + amasa[m]	Amino Acid Metabolism:Lysine biosynthesis	0.038511	0
1.5.1.2	Pyrroline-5-carboxylate reductase	2 h[c] + nadph[c] + phc[c] -> hpro[c] + nadp[c]	Amino Acid Metabolism:Arginine and proline metabolism	0	0
1.14.13.9	Kynurenine 3-monooxygenase	o2[c] + h[c] + nadph[c] + kyn[c] -> h2o[c] + nadp[c] + hkyn[c]	Amino Acid Metabolism:Tryptophan metabolism	0	0
1.1.1.25	shikimate dehydrogenase	h[c] + nadph[c] + dhsk[c] -> nadp[c] + sme[c]	Amino Acid Metabolism:Phenylalanine, tyrosine and tryptophan biosynthesis	0	-9.07583e-17
1.1.1.86	(R)-2,3-Dihydroxy-3-methylpentanoate:NADP+ oxidoreductase (isomerizing)	rhmopt[m] + nadph[m] + h[m] -> dmvat[m] + nadp[m]	Amino Acid Metabolism:Valine, leucine and isoleucine biosynthesis	0.0052552	0.00574182
1.1.1.86	(R)-2,3-Dihydroxy-3-methylpentanoate:NADP+ oxidoreductase (isomerizing)	rhmopt[c] + nadph[c] + h[c] -> dmvat[c] + nadp[c]	Amino Acid Metabolism:Valine, leucine and isoleucine biosynthesis	0	0
1.8.1.9	thioredoxin reductase (NADPH)	h[c] + nadph[c] + othio[c] -> nadp[c] + rthio[c]	Metabolism of Other Amino Acids:Selenocompound metabolism	0.00048	0.00024
1.8.1.7	glutathione-disulfide reductase	h[c] + nadph[c] + gssg[c] -> nadp[c] + 2 gsh[c]	Metabolism of Other Amino Acids:Glutathione metabolism	0	0
1.7.1.4	nitrite reductase [NADPH]	5 h[c] + 3 nadph[c] + hno2[c] -> h2o[c] + 3 nadp[c] + nh4oh[c]	Energy Metabolism:Nitrogen metabolism	0.0942395	0
1.8.1.2	Sulfite reductase (NADPH)	3 h[c] + 3 nadph[c] + slfi[c] -> 3 h2o[c] + 3 nadp[c] + h2s[c]	Energy Metabolism:Sulfur metabolism	0	0
1.1.1.65	pyridoxine 4-dehydrogenase	pdxal[c] + nadph[c] + h[c] -> vb6[c] + nadp[c]	Metabolism of Cofactors and Vitamins:Vitamin B6 metabolism	0.00088662	0.00044331
1.1.1.169	2-dehydropantoate 2-reductase	h[m] + nadph[m] + akp[m] -> nadp[m] + pant[m]	Metabolism of Cofactors and Vitamins:Pantothenate and CoA biosynthesis	0.00503568	0.00251784
1.1.1.100	B-ketoacyl-ACP synthase (c10,0), fatty acyl CoA synthase	6 h[c] + 4 nadph[c] + 3 malcoa[c] -> 2 h2o[c] + 2 co2[c] + 4 nadp[c] + 2 coa[c] + chcoa[c]	Metabolism of Cofactors and Vitamins:Biotin metabolism	0	0
1.1.1.100	B-ketoacyl-ACP synthase (c10,0), fatty acyl CoA synthase	6 h[m] + 4 nadph[m] + 3 malcoa[m] -> 2 h2o[m] + 2 co2[m] + 4 nadp[m] + 2 coa[m] + chcoa[m]	Metabolism of Cofactors and Vitamins:Biotin metabolism	0	0
1.5.1.3	Dihydrofolate reductase	h[c] + nadph[c] + dhf[c] -> thf[c] + nadp[c]	Metabolism of Cofactors and Vitamins:Folate biosynthesis	0	0
1.5.1.3	Dihydrofolate reductase	2 h[c] + 2 nadph[c] + fot[c] -> 2 nadp[c] + thf[c]	Metabolism of Cofactors and Vitamins:Folate biosynthesis	0.000114	5.7e-05
1.14.13.-	2-octaprenyl-6-methoxyphenol hydroxylase	o2[m] + nadph[m] + hm[m] -> h2o[m] + nadp[m] + h[m] + hmb[m]	Metabolism of Cofactors and Vitamins:Ubiquinone and other terpenoid-quinone biosynthesis	0	-9.07583e-17
1.14.13.-	ubiquinone biosynthesis monooxygenase Coq7	hmmb[m] + o2[m] + nadph[m] + h[m] -> hmhmb[m] + nadp[m] + h2o[m]	Metabolism of Cofactors and Vitamins:Ubiquinone and other terpenoid-quinone biosynthesis	0	-9.07583e-17
2.5.1.21	Squalene synthase	2 fpp[c] + nadph[c] + 3 h[c] -> 2 ppi[c] + sql[c] + nadp[c]	Metabolism of Terpenoids and Polyketides:Sesquiterpenoid and triterpenoid biosynthesis	0	4.53792e-17
1.14.13.132	squalene monooxygenase	sql[c] + o2[c] + nadph[c] + h[c] -> s23e[c] + nadp[c] + h2o[c]	Metabolism of Terpenoids and Polyketides:Sesquiterpenoid and triterpenoid biosynthesis;Lipid Metabolism:Steroid biosynthesis	0	4.53792e-17
1.14.13.90	zeaxanthin epoxidase	atxin[c] + nadph[c] + h[c] + o2[c] -> vlxin[c] + nadp[c] + h2o[c]	Metabolism of terpenoids and polyketides:Carotenoid biosynthesis	0	0
1.14.13.90	zeaxanthin epoxidase	zextin[c] + nadph[c] + h[c] + o2[c] -> axtin[c] + nadp[c] + h2o[c]	Metabolism of terpenoids and polyketides:Zeatin biosynthesis	0	0
1.1.1.133	dTDP-4-dehydrorhamnose reductase	dtdp6m[c] + h[c] + nadph[c] -> nadp[c] + dtdpdm[c]	Biosynthesis of other secondary metabolites:Streptomycin biosynthesis	0	0
1.1.1.157	3-hydroxybutyryl-CoA dehydrogenase	c4hcoa[c] + nadp[c] <=> aaccoa[c] + nadph[c] + h[c]	Xenobiotics Biodegradation and Metabolism:Benzoate degradation	0	0
1.14.-.-	Sterigmatocystin biosynthesis monooxygenase	o2[m] + h[m] + nadph[m] + avn[m] -> h2o[m] + nadp[m] + havn[m]	Xenobiotics Biodegradation and Metabolism:Aminobenzoate degradation	0	0
1.14.-.-	Sterigmatocystin biosynthesis monooxygenase	o2[c] + h[c] + nadph[c] + avn[c] -> h2o[c] + nadp[c] + havn[c]	Xenobiotics Biodegradation and Metabolism	0	0
1.14.13.7	phenol 2-monooxygenase	3csol[m] + o2[m] + nadph[m] + h[m] -> 23dlne[m] + nadp[m] + h2o[m]	Xenobiotics Biodegradation and Metabolism:Aminobenzoate degradation	0	0
1.14.13.7	phenol 2-monooxygenase	pnol[m] + o2[m] + nadph[m] + h[m] -> ccl[m] + nadp[m] + h2o[m]	Xenobiotics Biodegradation and Metabolism:Aminobenzoate degradation	0	0
1.14.13.7	phenol 2-monooxygenase	rsnol[m] + o2[m] + nadph[m] + h[m] -> btol[m] + nadp[m] + h2o[m]	Xenobiotics Biodegradation and Metabolism:Aminobenzoate degradation	0	0
1.14.13.7	phenol 2-monooxygenase	3csol[c] + o2[c] + nadph[c] + h[c] -> 23dlne[c] + nadp[c] + h2o[c]	Xenobiotics Biodegradation and Metabolism:Aminobenzoate degradation	0	0
1.14.13.7	phenol 2-monooxygenase	pnol[c] + o2[c] + nadph[c] + h[c] -> ccl[c] + nadp[c] + h2o[c]	Xenobiotics Biodegradation and Metabolism:Aminobenzoate degradation	0	0
1.14.13.7	phenol 2-monooxygenase	rsnol[c] + o2[c] + nadph[c] + h[c] -> btol[c] + nadp[c] + h2o[c]	Xenobiotics Biodegradation and Metabolism:Aminobenzoate degradation	0	0
1.14.13.-	Oxidoreductases	4eol[m] + nadph[m] + h[m] + o2[m] -> 1eal[m] + nadp[m] + h2o[m]	Xenobiotics Biodegradation and Metabolism:Aminobenzoate degradation	0	0
1.14.13.-	Oxidoreductases	bendl[m] + nadph[m] + h[m] + o2[m] -> btol[m] + nadp[m] + h2o[m]	Xenobiotics Biodegradation and Metabolism:Aminobenzoate degradation	0	0
1.14.13.-	Oxidoreductases	sali[m] + nadph[m] + o2[m] + h[m] -> 25dhba[m] + nadp[m] + h2o[m]	Xenobiotics Biodegradation and Metabolism:Aminobenzoate degradation	0	0
1.14.13.8	dimethylaniline monooxygenase	tafen[c] + o2[c] + nadph[c] + h[c] -> tafnox[c] + nadp[c] + h2o[c]	Xenobiotics Biodegradation and Metabolism	0	0
1.14.13.8	dimethylaniline monooxygenase	tafen[p] + o2[p] + nadph[p] + h[p] -> tafnox[p] + nadp[p] + h2o[p]	Xenobiotics Biodegradation and Metabolism	0	0
1.1.-.-	Aflatoxins biosynthesis;1,3,6,8-tetra hydroxy naphthalene reductase	h[c] + nadph[c] + vera[c] -> nadp[c] + dmst[c]	Xenobiotics Biodegradation and Metabolism	0	0
1.1.-.-	Aflatoxins biosynthesis;1,3,6,8-tetra hydroxy naphthalene reductase	h[c] + nadph[c] + verb[c] -> h2o[c] + nadp[c] + dhdmst[c]	Xenobiotics Biodegradation and Metabolism	0	0
1.1.1.100	beta-ketoacyl-[acyl-carrier protein](ACP) reductase	c4hacp[m] + nadp[m] <=> aacacp[m] + nadph[m] + h[m]	Lipid Metabolism:Fatty acid biosynthesis	0	0
1.1.1.100	beta-ketoacyl-[acyl-carrier protein](ACP) reductase	c6hacp[m] + nadp[m] <=> c6oacp[m] + nadph[m] + h[m]	Lipid Metabolism:Fatty acid biosynthesis	0	0
1.1.1.100	beta-ketoacyl-[acyl-carrier protein](ACP) reductase	c8hacp[m] + nadp[m] <=> c8oacp[m] + nadph[m] + h[m]	Lipid Metabolism:Fatty acid biosynthesis	0	0
1.1.1.100	beta-ketoacyl-[acyl-carrier protein](ACP) reductase	c10hacp[m] + nadp[m] <=> c10oacp[m] + nadph[m] + h[m]	Lipid Metabolism:Fatty acid biosynthesis	0	0
1.1.1.100	beta-ketoacyl-[acyl-carrier protein](ACP) reductase	c12hacp[m] + nadp[m] <=> c12oacp[m] + nadph[m] + h[m]	Lipid Metabolism:Fatty acid biosynthesis	0	0
1.1.1.100	beta-ketoacyl-[acyl-carrier protein](ACP) reductase	c14hacp[m] + nadp[m] <=> c14oacp[m] + nadph[m] + h[m]	Lipid Metabolism:Fatty acid biosynthesis	0	0
1.1.1.100	beta-ketoacyl-[acyl-carrier protein](ACP) reductase	c16hacp[m] + nadp[m] <=> c16oacp[m] + nadph[m] + h[m]	Lipid Metabolism:Fatty acid biosynthesis	0	0
1.1.1.100	3-oxoacyl-[acyl-carrier-protein] reductase	aacacp[c] + nadph[c] + h[c] <=> c4hacp[c] + nadp[c]	Lipid Metabolism:Fatty acid biosynthesis	0.128963	0.16228
2.3.1.86	fatty-acyl-CoA synthase	c4dacp[c] + nadph[c] + h[c] <=> c40acp[c] + nadp[c]	Lipid Metabolism:Fatty acid biosynthesis	0.128963	0.16228
1.1.1.100	3-oxoacyl-[acyl-carrier-protein] reductase	c6oacp[c] + nadph[c] + h[c] <=> c6hacp[c] + nadp[c]	Lipid Metabolism:Fatty acid biosynthesis	0.128963	0.16228
2.3.1.86	fatty-acyl-CoA synthase	c6dacp[c] + nadph[c] + h[c] <=> c60acp[c] + nadp[c]	Lipid Metabolism:Fatty acid biosynthesis	0.128963	0.16228
1.1.1.100	3-oxoacyl-[acyl-carrier-protein] reductase	c8oacp[c] + nadph[c] + h[c] <=> c8hacp[c] + nadp[c]	Lipid Metabolism:Fatty acid biosynthesis	0.128963	0.16228
2.3.1.86	fatty-acyl-CoA synthase	c8dacp[c] + nadph[c] + h[c] <=> c80acp[c] + nadp[c]	Lipid Metabolism:Fatty acid biosynthesis	0.128963	0.16228
1.1.1.100	3-oxoacyl-[acyl-carrier-protein] reductase	c10oacp[c] + nadph[c] + h[c] <=> c10hacp[c] + nadp[c]	Lipid Metabolism:Fatty acid biosynthesis	0.128963	0.16228
2.3.1.86	fatty-acyl-CoA synthase	c10dacp[c] + nadph[c] + h[c] <=> c100acp[c] + nadp[c]	Lipid Metabolism:Fatty acid biosynthesis	0.128963	0.16228
1.1.1.100	3-oxoacyl-[acyl-carrier-protein] reductase	c12oacp[c] + nadph[c] + h[c] <=> c12hacp[c] + nadp[c]	Lipid Metabolism:Fatty acid biosynthesis	0.128963	0.16228
2.3.1.86	fatty-acyl-CoA synthase	c12dacp[c] + nadph[c] + h[c] <=> c120acp[c] + nadp[c]	Lipid Metabolism:Fatty acid biosynthesis	0.128963	0.16228
1.1.1.100	3-oxoacyl-[acyl-carrier-protein] reductase	c14oacp[c] + nadph[c] + h[c] <=> c14hacp[c] + nadp[c]	Lipid Metabolism:Fatty acid biosynthesis	0.128963	0.16228
2.3.1.86	fatty-acyl-CoA synthase	c14dacp[c] + nadph[c] + h[c] <=> c140acp[c] + nadp[c]	Lipid Metabolism:Fatty acid biosynthesis	0.128963	0.16228
1.1.1.100	3-oxoacyl-[acyl-carrier-protein] reductase	c16oacp[c] + nadph[c] + h[c] <=> c16hacp[c] + nadp[c]	Lipid Metabolism:Fatty acid biosynthesis	0.128963	0.16228
2.3.1.86	fatty-acyl-CoA synthase	c16dacp[c] + nadph[c] + h[c] <=> c160acp[c] + nadp[c]	Lipid Metabolism:Fatty acid biosynthesis	0.128963	0.16228
1.1.1.330	very-long-chain 3-oxoacyl-CoA reductase	c18ocoa[c] + nadph[c] + h[c] <=> c18hcoa[c] + nadp[c]	Lipid Metabolism:Fatty acid elongation	0.117009	0.156303
1.3.1.93	very-long-chain enoyl-CoA reductase	c18dcoa[c] + nadph[c] + h[c] <=> c180coa[c] + nadp[c]	Lipid Metabolism:Fatty acid elongation	0.117009	0.156303
1.1.1.330	very-long-chain 3-oxoacyl-CoA reductase	c20ocoa[c] + nadph[c] + h[c] <=> c20hcoa[c] + nadp[c]	Lipid Metabolism:Fatty acid elongation	0.00345215	0.00172607
1.3.1.93	very-long-chain enoyl-CoA reductase	c20dcoa[c] + nadph[c] + h[c] <=> c200coa[c] + nadp[c]	Lipid Metabolism:Fatty acid elongation	0.00345215	0.00172607
1.1.1.330	very-long-chain 3-oxoacyl-CoA reductase	c22ocoa[c] + nadph[c] + h[c] <=> c22hcoa[c] + nadp[c]	Lipid Metabolism:Fatty acid elongation	0.0020341	0.00101705
1.3.1.93	very-long-chain enoyl-CoA reductase	c22dcoa[c] + nadph[c] + h[c] <=> c220coa[c] + nadp[c]	Lipid Metabolism:Fatty acid elongation	0.0020341	0.00101705
1.1.1.330	very-long-chain 3-oxoacyl-CoA reductase	c24ocoa[c] + nadph[c] + h[c] <=> c24hcoa[c] + nadp[c]	Lipid Metabolism:Fatty acid elongation	2.82e-05	1.41e-05
1.3.1.93	very-long-chain enoyl-CoA reductase	c24dcoa[c] + nadph[c] + h[c] <=> c240coa[c] + nadp[c]	Lipid Metabolism:Fatty acid elongation	2.82e-05	1.41e-05
1.14.13.70	sterol 14-demethylase	lnst[c] + 3 o2[c] + 3 nadph[c] + 2 h[c] -> dctol[c] + for[c] + 3 nadp[c] + 4 h2o[c]	Lipid Metabolism:Steroid biosynthesis	0	4.53792e-17
1.3.1.72	lanosterol delta24-reductase	lnst[c] + nadph[c] + h[c] -> dhstro[c] + nadp[c]	Lipid Metabolism:Steroid biosynthesis	0	0
1.3.1.70	delta14-sterol reductase;C-14 sterol reductase (cG24)	h[c] + nadph[c] + dctol[c] -> nadp[c] + dcdol[c]	Lipid Metabolism:Steroid biosynthesis	0	4.53792e-17
1.14.13.72	methylsterol monooxygenase;C-4 sterol methyl oxidase (cG25)	3 o2[c] + 2 h[c] + 3 nadph[c] + dcdol[c] -> 4 h2o[c] + 3 nadp[c] + dcda[c]	Lipid Metabolism:Steroid biosynthesis	0	4.53792e-17
1.1.1.270	3-keto-steroid reductase	h[c] + nadph[c] + cdol[c] -> nadp[c] + mzymst[c]	Lipid Metabolism:Steroid biosynthesis	0	4.53792e-17
1.3.1.72	delta24-sterol reductase	zymst[c] + nadph[c] + h[c] -> ac8bol[c] + nadp[c]	Lipid Metabolism:Steroid biosynthesis	0	0
1.14.21.6	lathosterol oxidase	ac7bol[c] + nadph[c] + h[c] + o2[c] -> pvd3[c] + nadp[c] + 2 h2o[c]	Lipid Metabolism:Steroid biosynthesis	0	0
1.3.1.72	delta24-sterol reductase	acdbol[c] + nadph[c] + h[c] -> ac7bol[c] + nadp	Lipid Metabolism:Steroid biosynthesis	0	0
1.3.1.21	7-dehydrocholesterol reductase	pvd3[c] + nadph[c] + h[c] -> chtrol[c] + nadp[c]	Lipid Metabolism:Steroid biosynthesis	0	0
1.3.1.72	delta24-sterol reductase	7strol[c] + nadph[c] + h[c] -> pvd3[c] + nadp[c]	Lipid Metabolism:Steroid biosynthesis	0	0
1.14.13.70	sterol 14-demethylase	obl[c] + 3 o2[c] + 3 nadph[c] + 2 h[c] -> amt3bol[c] + for[c] + 3 nadp[c] + 4 h2o[c]	Lipid Metabolism:Steroid biosynthesis	0	0
1.3.1.70	Delta14-sterol reductase	amt3bol[c] + nadph[c] + h[c] -> mefol[c] + nadp[c]	Lipid Metabolism:Steroid biosynthesis	0	0
1.3.1.21	7-dehydrocholesterol reductase	dhrsol[c] + nadph[c] + h[c] -> isol[c] + nadp[c]	Lipid Metabolism:Steroid biosynthesis	0	0
1.3.1.71	delta24(24(1))-sterol reductase	h[c] + nadph[c] + egteol[c] -> nadp[c] + egstr[c]	Lipid Metabolism:Steroid biosynthesis	0	0
1.14.21.6	C-5 sterol desaturase (ERG3)	nadph[c] + epst[c] -> 3 h[c] + nadp[c] + ergod[c]	Lipid Metabolism:Steroid biosynthesis (Biosynthesis of Zymosterol and Ergosterol)	0	0
1.14.21.6	lathosterol oxidase	acdbol[c] + nadph[c] -> 7dstrol[c] + nadp[c] + 3 h[c]	Lipid Metabolism:Steroid biosynthesis	0	0
1.3.1.21	7-dehydrocholesterol reductase	7dstrol[c] + nadph[c] + h[c] -> nadp[c] + dmstrol[c]	Lipid Metabolism:Steroid biosynthesis	0	0
1.1.1.101	Acylglycerone-phosphate reductase	4 h[c] + nadph[c] + at3p2[c] -> nadp[c] + agl3p[c]	Lipid Metabolism:Glycerophospholipid metabolism	0	0
1.1.1.102	3-Dehydrosphinganine reductase	h[c] + nadph[c] + dhsph[c] -> nadp[c] + sph[c]	Lipid Metabolism:Sphingolipid metabolism	-3.01029e-19	-1.53167e-19
1.14.-.-	C4-hydroxylase	sph[c] + nadph[c] + h[c] + o2[c] -> nadp[c] + psph[c] + h2o[c]	Lipid Metabolism:Sphingolipid metabolism	0	0
1.14.-.-	C4-hydroxylase	o2[c] + h[c] + nadph[c] + dcer2[c] -> h2o[c] + nadp[c] + pcer2[c]	Lipid Metabolism:Sphingolipid metabolism	0	0
1.3.1.27	hexadecanal:NADP+ delta2-oxidoreductase	c16e[c] + nadph[c] + h[c] -> c16a[c] + nadp[c]	Lipid Metabolism:Sphingolipid metabolism	0	0
1.14.-.-	sphingolipid delta-4 desaturase	o2[c] + h[c] + nadph[c] + dcer2[c] -> h2o[c] + nadp[c] + pcer2[c]	Lipid Metabolism:Sphingolipid metabolism	0	0
1.14.14.1	dimethylallyl diphosphate	c204(6)[c] + o2 + nadph[c] + 2 h[c] -> 1415eet[c] + nadp[c] + h2o[c]	Lipid Metabolism:Arachidonic acid metabolism	0	0
1.14.14.1	Cytochrome P450	c204(6)[c] + o2 + nadph[c] + 2 h[c] -> 1112eet[c] + nadp[c] + h2o[c]	Lipid Metabolism:Arachidonic acid metabolism	0	0
1.14.14.1	Cytochrome P450	c204(6)[c] + o2 + nadph[c] + 2 h[c] -> 89eet[c] + nadp[c] + h2o[c]	Lipid Metabolism:Arachidonic acid metabolism	0	0
1.14.14.1	Cytochrome P450	c204(6)[c] + o2 + nadph[c] + 2 h[c] -> 56eet[c] + nadp[c] + h2o[c]	Lipid Metabolism:Arachidonic acid metabolism	0	0
1.14.14.1	Cytochrome P450	c204(6)[c] + o2 + nadph[c] + 2 h[c] -> 16hete[c] + nadp[c] + h2o[c]	Lipid Metabolism:Arachidonic acid metabolism	0	0
1.14.19.1	delta 9 desaturase	c180acp[m] + o2[m] + nadph[m] + 3 h[m] -> c181acp[m] + 2 h2o[m] + nadp[m]	Lipid Metabolism:Biosynthesis of unsaturated fatty acids	0	0
1.6.2.4	NADPH--cytochrome P450 reductase	nadph[c] + 2 feri[m] -> h[m] + nadp[c] + 2 fero[m]	Lipid Metabolism:Fatty acid metabolism	0	0
1.14.-	C4-hydroxylase	sph[c] + nadph[c] + h[c] + o2[c] -> nadp[c] + psph[c] + h2o[c]	Lipid Metabolism:Sphingolipid metabolism	0	0
1.14.19.1	delta 9 desaturase	c160coa[c] + o2[c] + nadph[c] + h[c] -> c161coa[c] + 2 h2o[c] + nadp[c]	Lipid Metabolism:Biosynthesis of unsaturated fatty acids	0	0
1.14.19.1	delta 9 desaturase	c180coa[c] + o2[c] + nadph[c] + h[c] -> c181coa[c] + 2 h2o[c] + nadp[c]	Lipid Metabolism:Biosynthesis of unsaturated fatty acids	0.109194	0.152396
1.14.19.-	delta 12 desaturase	c181coa[c] + o2[c] + nadph[c] + h[c] -> c182coa[c] + 2 h2o[c] + nadp[c]	Lipid Metabolism:Biosynthesis of unsaturated fatty acids	0.0893401	0.142468
1.14.19.-	delta 15 desaturase	c182coa[c] + o2[c] + nadph[c] + h[c] -> c183(3)coa[c] + 2 h2o[c] + nadp[c]	Lipid Metabolism:Biosynthesis of unsaturated fatty acids	0	0
1.14.19.3	delta 6 desaturase	c182coa[c] + o2[c] + nadph[c] + h[c] -> c183(6)coa[c] + nadp[c] + 2 h2o[c]	Lipid Metabolism:Biosynthesis of unsaturated fatty acids	0.0815157	0.138556
1.14.19.3	delta 6 desaturase	c183(3)coa[c] + o2[c] + nadph[c] + h[c] -> c184(3)coa[c] + nadp[c] + 2 h2o[c]	Lipid Metabolism:Biosynthesis of unsaturated fatty acids	0	0
1.14.19.1	delta 9 desaturase	c200coa[c] + o2[c] + nadph[c] + h[c] -> c201coa[c] + 2 h2o[c] + nadp[c]	Lipid Metabolism:Biosynthesis of unsaturated fatty acids	0.000594853	0.000297427
1.1.1.330	very-long-chain 3-oxoacyl-CoA reductase	c202ocoa[c] + nadph[c] + h[c] <=> c202hcoa[c] + nadp[c]	Lipid Metabolism:Fatty acid elongation	0.000627308	0.000313654
1.3.1.93	very-long-chain enoyl-CoA reductase	c202dcoa[c] + nadph[c] + h[c] <=> c202coa[c] + nadp[c]	Lipid Metabolism:Fatty acid elongation	0.000627308	0.000313654
1.1.1.330	very-long-chain 3-oxoacyl-CoA reductase	c203(6)ocoa[c] + nadph[c] + h[c] <=> c203(6)hcoa[c] + nadp[c]	Lipid Metabolism:Fatty acid elongation	0.0739001	0.134749
1.3.1.93	very-long-chain enoyl-CoA reductase	c203(6)dcoa[c] + nadph[c] + h[c] <=> c203(6)coa[c] + nadp[c]	Lipid Metabolism:Fatty acid elongation	0.0739001	0.134749
1.1.1.330	very-long-chain 3-oxoacyl-CoA reductase	c204(3)ocoa[c] + nadph[c] + h[c] <=> c204(3)hcoa[c] + nadp[c]	Lipid Metabolism:Fatty acid elongation	0	0
1.3.1.93	very-long-chain enoyl-CoA reductase	c204(3)hcoa[c] <=> c204(3)dcoa[c] + h2o[c]	Lipid Metabolism:Fatty acid elongation	0	0
1.14.19.-	delta 5 desaturase	c203(6)coa[c] + o2[c] + nadph[c] + h[c] -> c204(6)coa[c] + nadp[c] + 2 h2o[c]	Lipid Metabolism:Biosynthesis of unsaturated fatty acids	0.0739001	0.134749
1.14.19.-	delta 5 desaturase	c204(3)coa[c] + 2 o2[c] + nadph[c] + 3 h[c] -> c205(3)coa[c] + nadp[c] + 4 h2o[c]	Lipid Metabolism:Biosynthesis of unsaturated fatty acids	0	0
1.14.19.-	delta 15 desaturase	c204(6)coa[c] + o2[c] + nadph[c] + h[c] -> c205(3)coa[c] + 2 h2o[c] + nadp[c]	Lipid Metabolism:Biosynthesis of unsaturated fatty acids	0	0
1.1.1.330	very-long-chain 3-oxoacyl-CoA reductase	c225(3)ocoa[c] + nadph[c] + h[c] <=> c225(3)hcoa[c] + nadp[c]	Lipid Metabolism:Fatty acid elongation	0	0
1.3.1.93	very-long-chain enoyl-CoA reductase	c225(3)hcoa[c] <=> c225(3)dcoa[c] + h2o[c]	Lipid Metabolism:Fatty acid elongation	0	0
1.1.1.330	very-long-chain 3-oxoacyl-CoA reductase	c245(3)ocoa[c] + nadph[c] + h[c] <=> c245(3)hcoa[c] + nadp[c]	Lipid Metabolism:Fatty acid elongation	0	0
1.3.1.93	very-long-chain enoyl-CoA reductase	c245(3)hcoa[c] <=> c245(3)dcoa[c] + h2o[c]	Lipid Metabolism:Fatty acid elongation	0	0
1.14.19.3	delta 6 desaturase	c245(3)coa[c] + o2[c] + nadph[c] + h[c] -> c246(3)coa[c] + nadp[c] + 2 h2o[c]	Lipid Metabolism:Biosynthesis of unsaturated fatty acids	0	0
1.2.1.38	N-Acetyl-gamma-glutamyl-phosphate reductase	2 h[m] + nadph[m] + naglup[m] <=> nadp[m] + naglus[m] + pi[m]	Amino Acid Metabolism:Arginine and proline metabolism	0.002296	0.552313
1.2.1.11	aspartate-semialdehyde dehydrogenase	2 h[c] + nadph[c] + basp[c] <=> nadp[c] + pi[c] + aspsa[c]	Amino Acid Metabolism:Glycine, serine and threonine metabolism	0	0
1.1.1.3	homoserine dehydrogenase	h[m] + nadph[m] + aspsa[m] <=> nadp[m] + hser[m]	Amino Acid Metabolism:Glycine, serine and threonine metabolism	0	0
1.1.1.3	homoserine dehydrogenase	h[c] + nadph[c] + aspsa[c] <=> nadp[c] + hser[c]	Amino Acid Metabolism:Glycine, serine and threonine metabolism	0	0
1.2.1.18	malonate-semialdehyde dehydrogenase	oppa[m] + nadp[m] + coa[m] <=> h[m] + nadph[m] + malcoa[m]	Amino Acid Metabolism:Valine, leucine and isoleucine degradation	0	0
1.5.1.20	methylenetetrahydrofolate reductase [NAD(P)H]	h[c] + nadph[c] + metthf[c] <=> nadp[c] + mthf[c]	Energy Metabolism:Methane metabolism	0.00622844	0
1.1.1.34	hydroxymethylglutaryl-CoA reductase (NADPH)	2 h[c] + 2 nadph[c] + hmgcoa[c] <=> 2 nadp[c] + coa[c] + mvl[c]	Metabolism of Terpenoids and Polyketides:Terpenoid backbone biosynthesis	0.004834	0.16228

## Sheet: flux changed over 1.0e-6
resource		μ=0.03	μ=0.06
R1	h2o[c] + nadp[c] + acal[c] -> 2 h[c] + nadph[c] + ac[c]	0.004099	0	0.004099
R2	nadp[c] + dg6p[c] <=> h[c] + nadph[c] + d6pgl[c]	1.14075	1.40567	-0.264922		G6PD
R3	nadp[c] + d6pgc[c] -> co2[c] + nadph[c] + rl5p[c]	1.14075	1.40567	-0.264922		PGD
R4	nadp[m] + mal[m] -> pyr[m] + nadph[m] + co2[m]	0.555406	0	0.555406		ME
R5	glugsal[c] + nadp[c] + h2o[c] -> glu[c] + nadph[c] + 2 h[c]	0.561165	0	0.561165		ALDH4A1
R6	pro[c] + nadp[c] <=> 2 h[c] + nadph[c] + s1p5c[c]	0.561165	0	0.561165		PYCR
R7	asp[c] + nadp[c] -> 2 h[c] + nadph[c] + iasp[c]	0.0127691	0.0255383	-0.0127691
R8	nadp[c] + dhf[c] <=> h[c] + nadph[c] + fot[c]	5.7e-05	0.000114	-5.7e-05
R9	nadp[c] + metthf[c] <=> nadph[c] + methf[c]	0.00866766	0.0173353	-0.00866766
R10	h2o[c] + nadp[c] + acal[c] -> 2 h[c] + nadph[c] + ac[c]	0.004099	0	0.004099
R11	h2o[m] + nadp[m] + sacp[m] <=> glu[m] + h[m] + nadph[m] + amasa[m]	0.005167	0.000334	0.004833
consumption				0
R12	hmobut[m] + nadph[m] + h[m] -> nadp[m] + dmbut[m]	0	0.00780568	-0.00780568
R13	2 h[m] + nadph[m] + ama[m] -> h2o[m] + nadp[m] + amasa[m]	0	0.038511	-0.038511
R14	rhmopt[m] + nadph[m] + h[m] -> dmvat[m] + nadp[m]	0.00574182	0.0052552	0.00048662
R15	h[c] + nadph[c] + othio[c] -> nadp[c] + rthio[c]	0.00024	0.00048	-0.00024
R16	5 h[c] + 3 nadph[c] + hno2[c] -> h2o[c] + 3 nadp[c] + nh4oh[c]	0	0.0942395	-0.0942395		NIT-6
R17	pdxal[c] + nadph[c] + h[c] -> vb6[c] + nadp[c]	0.00044331	0.00088662	-0.00044331
R18	h[m] + nadph[m] + akp[m] -> nadp[m] + pant[m]	0.00251784	0.00503568	-0.00251784
R19	2 h[c] + 2 nadph[c] + fot[c] -> 2 nadp[c] + thf[c]	5.7e-05	0.000114	-5.7e-05
R20	aacacp[c] + nadph[c] + h[c] <=> c4hacp[c] + nadp[c]	0.16228	0.128963	0.0333171
R21	c4dacp[c] + nadph[c] + h[c] <=> c40acp[c] + nadp[c]	0.16228	0.128963	0.0333171
R22	c6oacp[c] + nadph[c] + h[c] <=> c6hacp[c] + nadp[c]	0.16228	0.128963	0.0333171
R23	c6dacp[c] + nadph[c] + h[c] <=> c60acp[c] + nadp[c]	0.16228	0.128963	0.0333171
R24	c8oacp[c] + nadph[c] + h[c] <=> c8hacp[c] + nadp[c]	0.16228	0.128963	0.0333171
R25	c8dacp[c] + nadph[c] + h[c] <=> c80acp[c] + nadp[c]	0.16228	0.128963	0.0333171
R26	c10oacp[c] + nadph[c] + h[c] <=> c10hacp[c] + nadp[c]	0.16228	0.128963	0.0333171
R27	c10dacp[c] + nadph[c] + h[c] <=> c100acp[c] + nadp[c]	0.16228	0.128963	0.0333171
R28	c12oacp[c] + nadph[c] + h[c] <=> c12hacp[c] + nadp[c]	0.16228	0.128963	0.0333171
R29	c12dacp[c] + nadph[c] + h[c] <=> c120acp[c] + nadp[c]	0.16228	0.128963	0.0333171
R30	c14oacp[c] + nadph[c] + h[c] <=> c14hacp[c] + nadp[c]	0.16228	0.128963	0.0333171
R31	c14dacp[c] + nadph[c] + h[c] <=> c140acp[c] + nadp[c]	0.16228	0.128963	0.0333171
R32	c16oacp[c] + nadph[c] + h[c] <=> c16hacp[c] + nadp[c]	0.16228	0.128963	0.0333171
R33	c16dacp[c] + nadph[c] + h[c] <=> c160acp[c] + nadp[c]	0.16228	0.128963	0.0333171
R34	c18ocoa[c] + nadph[c] + h[c] <=> c18hcoa[c] + nadp[c]	0.156303	0.117009	0.0392937
R35	c18dcoa[c] + nadph[c] + h[c] <=> c180coa[c] + nadp[c]	0.156303	0.117009	0.0392937
R36	c20ocoa[c] + nadph[c] + h[c] <=> c20hcoa[c] + nadp[c]	0.00172607	0.00345215	-0.00172607
R37	c20dcoa[c] + nadph[c] + h[c] <=> c200coa[c] + nadp[c]	0.00172607	0.00345215	-0.00172607
R38	c22ocoa[c] + nadph[c] + h[c] <=> c22hcoa[c] + nadp[c]	0.00101705	0.0020341	-0.00101705
R39	c22dcoa[c] + nadph[c] + h[c] <=> c220coa[c] + nadp[c]	0.00101705	0.0020341	-0.00101705
R40	c24ocoa[c] + nadph[c] + h[c] <=> c24hcoa[c] + nadp[c]	1.41e-05	2.82e-05	-1.41e-05
R41	c24dcoa[c] + nadph[c] + h[c] <=> c240coa[c] + nadp[c]	1.41e-05	2.82e-05	-1.41e-05
R42	c180coa[c] + o2[c] + nadph[c] + h[c] -> c181coa[c] + 2 h2o[c] + nadp[c]	0.152396	0.109194	0.0432014
R43	c181coa[c] + o2[c] + nadph[c] + h[c] -> c182coa[c] + 2 h2o[c] + nadp[c]	0.142468	0.0893401	0.0531284
R44	c182coa[c] + o2[c] + nadph[c] + h[c] -> c183(6)coa[c] + nadp[c] + 2 h2o[c]	0.138556	0.0815157	0.0570406
R45	c200coa[c] + o2[c] + nadph[c] + h[c] -> c201coa[c] + 2 h2o[c] + nadp[c]	0.000297427	0.000594853	-0.000297427
R46	c202ocoa[c] + nadph[c] + h[c] <=> c202hcoa[c] + nadp[c]	0.000313654	0.000627308	-0.000313654
R47	c202dcoa[c] + nadph[c] + h[c] <=> c202coa[c] + nadp[c]	0.000313654	0.000627308	-0.000313654
R48	c203(6)ocoa[c] + nadph[c] + h[c] <=> c203(6)hcoa[c] + nadp[c]	0.134749	0.0739001	0.0608484
R49	c203(6)dcoa[c] + nadph[c] + h[c] <=> c203(6)coa[c] + nadp[c]	0.134749	0.0739001	0.0608484
R50	c203(6)coa[c] + o2[c] + nadph[c] + h[c] -> c204(6)coa[c] + nadp[c] + 2 h2o[c]	0.134749	0.0739001	0.0608484
R51	2 h[m] + nadph[m] + naglup[m] <=> nadp[m] + naglus[m] + pi[m]	0.552313	0.002296	0.550017		argC
R52	h[c] + nadph[c] + metthf[c] <=> nadp[c] + mthf[c]	0	0.00622844	-0.00622844
R53	2 h[c] + 2 nadph[c] + hmgcoa[c] <=> 2 nadp[c] + coa[c] + mvl[c]	0.16228	0.004834	0.157446		HMGCR

## Sheet: MOMA results
Formula	WT	R2	R3	R4	R5	R6	R16	R51	R53
atp[c] + dglc[c] <=> h[c] + adp[c] + dg6p[c]	1	0.960984	1	1	1	1	1	1.00039	1
dg6p[c] <=> f6p[c]	-0.153924	0.888662	0.802308	-0.0713568	-0.153924	-0.202396	-0.153913	-0.219117	-0.153913
atp[c] + f6p[c] -> h[c] + adp[c] + f16p[c]	0.584507	0.798222	0.776465	0.613568	0.584507	0.604154	0.584511	0.614098	0.584511
h2o[c] + f16p[c] + h[c] -> pi[c] + f6p[c]	0	0	0	0	0	0	0	0	0
f16p[c] + h[c] <=> t3p1[c] + t3p2[c]	0.584507	0.798222	0.776465	0.613568	0.584507	0.604154	0.584511	0.614098	0.584511
t3p2[c] + h[c] <=> t3p1[c]	0.571011	0.714759	0.704107	0.571618	0.571011	0.515358	0.571015	0.492484	0.571015
pi[c] + nad[c] + t3p1[c] <=> 3 h[c] + nadh[c] + 13pdg[c]	1.53258	1.54405	1.49324	1.53472	1.53258	1.51273	1.53258	1.50537	1.53258
adp[c] + 13pdg[c] <=> atp[c] + 3pg[c]	1.53258	1.54405	1.49324	1.53472	1.53258	1.51273	1.53258	1.50537	1.53258
3pg[c] <=> 2pg[c]	1.53258	1.57315	1.49324	1.48211	1.53258	1.5154	1.53258	1.42449	1.53258
2pg[c] + h[c] <=> h2o[c] + pep[c]	1.53258	1.57315	1.49324	1.48211	1.53258	1.5154	1.53258	1.42449	1.53258
adp[c] + pep[c] -> pyr[c] + atp[c]	1.53258	1.55058	1.49324	1.50544	1.53258	1.5214	1.53258	1.45503	1.53258
pi[c] + pyr[c] + atp[c] -> h[c] + amp[c] + pep[c] + ppi[c]	0	0	0	0	0	0.00599646	0	0.0305449	0
h2o[c] + nad[c] + acal[c] -> 2 h[c] + nadh[c] + ac[c]	0	0	0	0	0	0	0	0	-2.28088e-13
h2o[c] + nadp[c] + acal[c] -> 2 h[c] + nadph[c] + ac[c]	0.004099	0.132371	0.129729	0.043033	0.00409899	0.00485422	0.004099	0.0409944	0.004099
pyr[c] + h[c] + nadh[c] <=> nad[c] + llac[c]	0	0	0	0	0	0	0	0	0
atp[c] + glcn[c] -> h[c] + adp[c] + ga6p[c]	0	0	0	0	0	0	0	0	0
h[c] + nadph[c] + acal[c] -> nadp[c] + eth[c]	0	0	0	0	0	0	0	0	0
h[c] + nadh[c] + acal[c] <=> nad[c] + eth[c]	0	0.0266725	0	0.0990843	8.38211e-09	0.116451	0	0.108646	0
ac[m] + coa[m] + atp[m] <=> accoa[m] + ppi[m] + amp[m]	0	0	0	0	0	0	0	0	0
ac[p] + coa[p] + atp[p] <=> accoa[p] + ppi[p] + amp[p]	0	0	0	0	0	0	0	0	0
ac[c] + coa[c] + atp[c] <=> accoa[c] + ppi[c] + amp[c]	0.004099	-0.042843	-0.0104832	0.043033	0.00409899	-0.0167941	0.004099	0.0161769	0.004099
pyr[m] + nad[m] + coa[m] <=> nadh[m] + co2[m] + accoa[m]	1.56159	1.5302	1.46942	1.35773	1.56159	1.49908	1.5616	1.37003	1.5616
g1p[c] <=> dg6p[c]	-0.013242	-0.0723226	-0.013242	-0.013242	-0.013242	-0.013242	-0.013242	-0.0136351	-0.013242
coa[c] + atp[c] + cit[c] + h[c] -> oa[c] + pi[c] + accoa[c] + adp[c]	0	0	0	0	0	0	0	0	0
cit[m] <=> icit[m]	0	0.303746	0.316131	0.196473	2.00896e-10	0.0429331	0	0.0076918	0
nadp[c] + icit[c] -> akg[c] + nadph[c] + co2[c]	0	0.303746	0.316131	0	-2.8418e-09	0.0429331	0	0.0076918	0
nadp[m] + icit[m] -> akg[m] + nadph[m] + co2[m]	0	0	0	0.196473	3.04269e-09	0	0	0	0
nad[m] + icit[m] -> akg[m] + nadh[m] + co2[m]	0	0	0	0	0	0	0	0	0
akg[m] + nad[m] + coa[m] -> nadh[m] + co2[m] + succoa[m]	0.0181	0.108962	0.105627	0	0.0181	0.0131608	0.0181	0	0.0181
succ[m] + coa[m] + atp[m] + h[m] <=> pi[m] + adp[m] + succoa[m]	-0.0177447	-0.0552324	-0.0865684	0.0954378	-0.0177447	-0.0199044	-0.0177447	0.0217604	-0.0177447
succ[m] + q[m] -> fum[m] + qh2[m]	0.0408478	0.252177	0.296397	0.132085	0.0408478	0.0720191	0.0238418	0.0385227	0.0408478
h2o[m] + fum[m] <=> mal[m]	0.0286436	0.284034	0.317478	0.0454266	0.0286437	0.0323118	0.0286437	0.0666186	0.0286436
nad[m] + mal[m] <=> oa[m] + h[m] + nadh[m]	0.501501	0.498834	0.482317	0.6572	0.501501	0.523599	0.501474	0.559938	0.501474
nad[c] + mal[c] <=> oa[c] + h[c] + nadh[c]	-1.0313	-0.987468	-0.9241	-0.911288	-1.03094	-1.12878	-1.03093	-1.09986	-1.03093
h2o[c] + pyr[c] + atp[c] + co2[c] -> oa[c] + h[c] + pi[c] + adp[c]	0.539885	0.814505	0.776864	0.503779	0.539528	0.662245	0.539543	0.609586	0.539543
oa[c] + atp[c] + h[c] -> co2[c] + adp[c] + pep[c]	0	0	0	0.023336	0	0	0	0	0
oa[m] + gtp[m] + h[m] <=> co2[m] + gdp[m] + pep[m]	0	0	0	0	0	0	0	0	0
nadp[c] + dg6p[c] <=> h[c] + nadph[c] + d6pgl[c]	1.14068	0	0.18445	1.05811	1.14068	1.18915	1.14067	1.20588	1.14067
h2o[c] + d6pgl[c] -> h[c] + d6pgc[c]	1.14068	0	0.18445	1.05811	1.14068	1.18915	1.14067	1.20588	1.14067
h2o[e] + d6pgl[e] -> h[e] + d6pgc[e]	0	0	0	0	0	0	0	0	0
nadp[c] + d6pgc[c] -> co2[c] + nadph[c] + rl5p[c]	1.14068	0	0	1.05811	1.14068	1.18915	1.14067	1.20588	1.14067
rl5p[c] <=> x5p[c]	0.755008	-0.0472877	-0.0212845	0.699963	0.755008	0.787322	0.755	0.798469	0.755
r5p[m] + x5p[m] + h[m] <=> t3p1[m] + s7p[m]	0	0	0	0	0	0	0	0	0
r5p[c] + x5p[c] + h[c] <=> t3p1[c] + s7p[c]	0.377504	-0.0198431	-0.0106423	0.349981	0.377504	0.393661	0.3775	0.399235	0.3775
e4p[m] + x5p[m] + h[m] <=> t3p1[m] + f6p[m]	0	0	0	0	0	0	0	0	0
e4p[c] + x5p[c] + h[c] <=> t3p1[c] + f6p[c]	0.377504	-0.0274447	-0.0106423	0.349981	0.377504	0.393661	0.3775	0.399235	0.3775
s7p[c] + t3p1[c] <=> e4p[c] + f6p[c] + h[c]	0.377504	-0.0198431	-0.0106423	0.349981	0.377504	0.393661	0.3775	0.399235	0.3775
rl5p[c] <=> r5p[c]	0.382786	0.0443987	0.0183955	0.355263	0.382786	0.398943	0.382782	0.404517	0.382782
atp[c] + doris[c] -> 2dr5p[c] + adp[c] + h[c]	0	0	0	0	0	0	0	0	0
r1p[c] <=> r5p[c]	-0.00528183	-0.0256051	-0.0224353	-0.00528183	-0.00528183	-0.00528183	-0.00528183	-0.00528183	-0.00528183
atp[m] + r5p[m] <=> h[m] + amp[m] + prpp[m]	0	0	0	0	0	0	0	0	0
atp[c] + r5p[c] -> h[c] + amp[c] + prpp[c]	0	0.0386367	0.00660252	0	0	0	0	0	0
2dr5p[c] <=> 2dr1p[c]	0	0	0	0	0	0	0	0	0
atp[c] + glcnt[c] -> h[c] + adp[c] + d6pgc[c]	0	0	0	0	0	0	0	0	0
h2o[c] + 2 nad[c] + udpg[c] -> 3 h[c] + 2 nadh[c] + udpge[c]	0	0	0	0	0	0	0	0	0
utp[c] + g1p[c] + h[c] -> ppi[c] + udpg[c]	0.013242	0.0723226	0.013242	0.013242	0.013242	0.013242	0.013242	0.0136351	0.013242
atp[c] + xul[c] -> h[c] + adp[c] + x5p[c]	0	0	0	0	0	0	0	0	0
man6p[c] <=> f6p[c]	-0.00213	-0.00213	-0.00213	-0.00213	-0.00213	-0.00213	-0.00213	-0.00213	-0.00213
man6p[c] -> man1p[c]	0.00213	0.00213	0.00213	0.00213	0.00213	0.00213	0.00213	0.00213	0.00213
gtp[c] + man1p[c] + h[c] -> ppi[c] + gdpman[c]	0.00213	0.00213	0.00213	0.00213	0.00213	0.00213	0.00213	0.00213	0.00213
gdpman[c] <=> gdman[c] + h2o[c]	0	0	0	0	0	0	0	0	0
gdman[c] + nadph[c] + h[c] -> glfuc[c] + nadp[c]	0	0	0	0	0	0	0	0	0
f1p[c] <=> t3p2[c] + glyal[c]	0.0113802	0.0379561	-0.000637029	0.0098415	0.0113802	-0.0244235	0.0113802	-0.0399417	0.0113802
gtp[m] + fu1p[m] + h[m] <=> ppi[m] + glfuc[m]	0	0	0	0	0	0	0	0	0
atp[c] + fuc[c] -> adp[c] + fu1p[c] + h[c]	0	0	0	0	0	0	0	0	0
atp[c] + dfru[c] <=> h[c] + adp[c] + f6p[c]	-0.0113802	-0.0379561	0.000637029	-0.0098415	-0.0113802	0.0244235	-0.0113802	0.0399417	-0.0113802
atp[c] + man[c] <=> h[c] + adp[c] + man6p[c]	0	0	0	0	0	0	0	0	0
atp[m] + f6p[m] -> h[m] + adp[m] + f26p[m]	0	0	0	0	0	0	0	0.0499704	0
atp[c] + f6p[c] -> h[c] + adp[c] + f26p[c]	0	0	0	0	0	0	0	0	0
h2o[c] + f26p[c] + h[c] -> pi[c] + f6p[c]	0	0	0	0	0	0	0	0	0
h2o[m] + f26p[m] + h[m] -> pi[m] + f6p[m]	0	0	0	0	0	0	0	0.0499704	0
atp[c] + dfru[c] <=> adp[c] + f1p[c] + h[c]	0.0113802	0.0379561	-0.000637029	0.0098415	0.0113802	-0.0244235	0.0113802	-0.0399417	0.0113802
gdpman[c] + h2o[c] -> man[c] + gdp[c]	0	0	0	0	0	0	0	0	0
gdpman[c] -> gdp[c] + 14bman[c]	0	0	0	0	0	0	0	0	0
rhmose[c] <=> rhmuose[c]	0	0	0	0	0	0	0	0	0
atp[c] + rhmuose[c] -> adp[c] + rhmuose1p[c] + h[c]	0	0	0	0	0	0	0	0	0
rhmuose1p[c] <=> t3p2[c] + ladhde[c]	0	0	0	0	0	0	0	0	0
atp[c] + gal[c] -> h[c] + adp[c] + gal1p[c]	0	0	0	0	0	0	0	0	0
udpgal[c] <=> udpg[c]	0	0	0	0	0	0	0	0	0
h2o[c] + lact[c] -> dglc[c] + gal[c]	0	0	0	0	0	0	0	0	0
udpgal[c] + g1p[c] <=> gal1p[c] + udpg[c]	0	0	0	0	0	0	0	0	0
h2o[e] + epm[e] <=> gal[e] + man[e]	0	0	0	0	0	0	0	0	0
h2o[e] + ggl[e] <=> gal[e] + gl[e]	0	0	0	0	0	0	0	0	0
h2o[e] + meli[e] -> gal[e] + dglc[e]	0	0	0	0	0	0	0	0	0
h2o[e] + melt[e] <=> gal[e] + sot[e]	0	0	0	0	0	0	0	0	0
h2o[e] + raff[e] <=> gal[e] + suc[e]	0	0	0	0	0	0	0	0	0
h2o[e] + stac[e] <=> gal[e] + raff[e]	0	0	0	0	0	0	0	0	0
h2o[c] + suc[c] -> dglc[c] + dfru[c]	0	0	0	0	0	0	0	0	0
glue[c] + nad[c] + 2 h2o[c] -> glur[c] + nadh[c] + 2 h[c]	0	0	0	0	0	0	0	0	0
glue[m] + nad[m] + 2 h2o[m] -> glur[m] + nadh[m] + 2 h[m]	0	0	0	0	0	0	0	0	0
glact[c] + o2[c] <=> xhlact[c] + h2o2[c]	0	0	0	0	0	0	0	0	0
xhlact[c] -> h[c] + vc[c]	0	0	0	0	0	0	0	0	0
udpg[c] + h[c] -> udp[c] + 13glucan[c]	0.01026	0.0380627	0.01026	0.01026	0.01026	0.01026	0.01026	0.0106531	0.01026
h2o[e] + 13glucan[e] -> dglc[e]	0	0	0	0	0	0	0	0.000393134	0
h2o[c] + cellob[c] -> 2 dglc[c]	0	0	0	0	0	0	0	0	0
udpg[c] + dg6p[c] + h[c] -> udp[c] + tre6p[c]	0	0	0	0	0	0	0	0	0
h2o[c] + tre[c] -> 2 dglc[c]	0	0	0	0	0	0	0	0	0
udpge[c] + h[c] -> udxyl[c] + co2[c]	0	0	0	0	0	0	0	0	0
adpglc[c] -> adp[c] + glycogen[c]	0	0	0	0	0	0	0	0	0
14glucan[c] -> glycogen[c]	0	0.010426	0	0	0	0	0	0	0
pi[c] + glycogen[c] -> g1p[c] + h[c]	0	0	0	0	0	0	0	0	0
udpg[c] + h[c] -> udp[c] + glycogen[c]	0	0.020852	0	0	0	0	0	0	0
star[c] -> dex[c] + starr[c]	0	0	0	0	0	0	0	0	0
dex[c] + 4 h2o[c] -> 4 dglc[c]	0	0	0	0	0	0	0	0	0
mltiose[c] + mlt[c] <=> dglc[c] + mltose[c]	0	0	0	0	0	0	0	0	0
pi[c] + mltose[c] -> g1p[c] + mltiose[c] + h[c]	0	0	0	0	0	0	0	0	0
h2o[c] + star[c] -> dglc[c] + 7 14glucan[c]	0	0	0	0	0	0	0	0	0
tre6p[c] + h2o[c] + h[c] <=> tre[c] + pi[c]	0	0	0	0	0	0	0	0	0
h2o[e] + chit[e] -> nag[e]	0	0	0	0	0	0	0	0	0
h2o[m] + chit[m] -> nag[m]	0	0	0	0	0	0	0	0	0
h2o[c] + chit[c] -> nag[c]	0	0	0	0	0	0	0	0	0
h2o[e] + 2 chit[e] -> chib[e]	0	0	0	0	0	0	0	0	0
h2o[m] + 2 chit[m] -> chib[m]	0	0	0	0	0	0	0	0	0
h2o[c] + 2 chit[c] -> chib[c]	0	0	0	0	0	0	0	0	0
h2o[e] + chib[e] -> 2 nag[e]	0	0	0	0	0	0	0	0	0
h2o[c] + chib[c] -> 2 nag[c]	0	0	0	0	0	0	0	0	0
chit[c] + h2o[c] -> chito[c] + ac[c] + h[c]	0	0	0	0	0	0	0	0	0
chit[e] + h2o[e] -> chito[e] + ac[e] + h[e]	0	0	0	0	0	0	0	0	0
chit[m] + h2o[m] -> chito[m] + ac[m] + h[m]	0	0	0	0	0	0	0	0	0
naga1p[c] <=> nag6p[c]	-0.003066	-0.003066	-0.003066	-0.003066	-0.003066	-0.003066	-0.003066	-0.003066	-0.003066
utp[c] + naga1p[c] + h[c] <=> ppi[c] + udpnag[c]	0.003066	0.003066	0.003066	0.003066	0.003066	0.003066	0.003066	0.003066	0.003066
udpnag[c] + h[c] -> udp[c] + chit[c]	0.003066	0.003066	0.003066	0.003066	0.003066	0.003066	0.003066	0.003066	0.003066
nag6p[c] + h2o[c] -> ga6p[c] + ac[c]	0	0	0	0	0	0	0	0	0
accoa[c] + ga6p[c] -> h[c] + coa[c] + nag6p[c]	0.003066	0.003066	0.003066	0.003066	0.003066	0.003066	0.003066	0.003066	0.003066
h2o[c] + ga6p[c] -> nh3[c] + f6p[c]	0	0	0	0	0	0	0	0	0
gln[c] + f6p[c] -> glu[c] + ga6p[c]	0.003066	0.003066	0.003066	0.003066	0.003066	0.003066	0.003066	0.003066	0.003066
gdpman[c] -> h2o[c] + gdolmanp[c]	0	0	0	0	0	0	0	0	0
atp[c] + accoa[c] + hco3[c] <=> pi[c] + adp[c] + malcoa[c]	1.4301	0.975412	0.992918	1.28175	1.4301	1.32503	1.43011	1.2316	1.43011
h2o[m] + nad[m] + coa[m] + mmshy[m] -> nadh[m] + h[m] + hco3[m] + ppacoa[m]	0	0	0	0	7.60337e-10	0.00253189	0	0	0
lgt[c] <=> mgxl[c] + gsh[c]	0	0	0	0	0	0	0	0	0
h2o[c] + lgt[c] -> h[c] + lac[c] + gsh[c]	0	0	0	0	0	0	0	0	0
h2o[m] + lgt[m] -> h[m] + lac[m] + gsh[m]	0	0	0	0	0	0	0	0	0
glx[c] + nadph[c] + h[c] -> glya[c] + nadp[c]	0	0	0	0.00690699	0	0	0	0	0
nadp[m] + mal[m] -> pyr[m] + nadph[m] + co2[m]	0.557728	0.51119	0.519848	0	0.558084	0.54453	0.558099	0.339121	0.558099
nadp[c] + mal[c] -> pyr[c] + nadph[c] + co2[c]	0.000712858	0.261478	0.239412	0.299515	0	0.0929655	0	0.267418	0
h2o[p] + accoa[p] + glx[p] <=> h[p] + coa[p] + mal[p]	0	0	0	0	0	0	0	0	0
h2o[c] + akg[c] + accoa[c] -> h[c] + coa[c] + hcit[c]	0	0.0311123	0.0435763	0.0311418	0	0	0	0.0257918	0
coa[p] + aaccoa[p] <=> 2 accoa[p]	0	0	0	0	0	0	0	0	0
icit[p] -> glx[p] + succ[p]	0	0	0	0	0	0	0	0	0
h2o[c] + oa[c] + accoa[c] <=> h[c] + coa[c] + cit[c]	-1.59596	-1.35027	-1.33091	-1.53075	-1.59596	-1.53613	-1.59596	-1.5236	-1.59596
h2o[m] + oa[m] + accoa[m] <=> h[m] + coa[m] + cit[m]	1.59596	1.65402	1.64705	1.72722	1.59596	1.57906	1.59596	1.5313	1.59596
h2o[p] + oa[p] + accoa[p] <=> h[p] + coa[p] + cit[p]	0	0	0	0	0	0	0	0	0
rmecoa[m] <=> smecoa[m]	-0.00574182	-0.00574182	-0.00574182	0	-0.00574182	-0.0103089	-0.00574182	-0.0118046	-0.00574182
atp[m] + ppacoa[m] + hco3[m] -> adp[m] + pi[m] + smecoa[m]	0.00574182	0.00574182	0.00574182	0	0.00574182	0.0103089	0.00574182	0.0118046	0.00574182
atp[c] + ppacoa[c] + hco3[c] -> adp[c] + pi[c] + smecoa[c]	0	0	0	0	0	0	0	0	0
rmecoa[m] <=> succoa[m]	0.00574182	0.00574182	0.00574182	0	0.00574182	0.0103089	0.00574182	0.0118046	0.00574182
o2[m] + glya[m] -> h2o2[m] + glx[m]	0	0	0	0	0	0	0	0	0
o2[p] + glya[p] -> h2o2[p] + glx[p]	0	0	0	0	0	0	0	0	0
o2[c] + glya[c] -> h2o2[c] + glx[c]	0	0	0	0.00690699	0	0	0	0	0
2 h2o2[p] -> 2 h2o[p] + o2[p]	0	0	0	0	0	0	0	0	0
g[c] + nad[c] <=> 3hpyr[c] + nadh[c] + h[c]	0.0113802	0.0924027	0.0462079	0.0350132	0.0113802	-0.00123295	0.0113802	0.00757476	0.0113802
ser[c] + glx[c] <=> 3hpyr[c] + gly[c]	-0.0113802	-0.0924027	-0.0462079	-0.0350132	-0.0113802	0.00123295	-0.0113802	-0.00757476	-0.0113802
ser[m] + glx[m] <=> 3hpyr[m] + gly[m]	0	0	0	0	0	0	0	0	0
ser[p] + glx[p] <=> 3hpyr[p] + gly[p]	0	0	0	0	0	0	0	0	0
nh3[c] + glu[c] + atp[c] -> gln[c] + pi[c] + adp[c]	0.0118388	0.0362698	0.0339822	0.0118388	0.0118388	0.0122574	0.0118388	0.0355163	0.0118388
thf[c] + ser[c] <=> h2o[c] + gly[c] + metthf[c]	0.00872466	0.0216679	0.0120995	0.0144665	0.00872466	0.00872466	0.00872466	0.0267872	0.00872466
thf[m] + ser[m] <=> h2o[m] + gly[m] + metthf[m]	-0.004866	0.0172498	0.00283089	0.0270365	-0.00486599	-0.00384841	-0.004866	0.017231	-0.004866
atp[c] + g[c] -> h[c] + adp[c] + 3pg[c]	0	0.0420959	0	0.00174463	0	0.0163054	0	0.00927969	0
2 h2o2[m] -> 2 h2o[m] + o2[m]	0.000474	0	0	0	0.000474	0	0.000474	0	0.000474
2 h2o2[c] -> 2 h2o[c] + o2[c]	0	0.00418164	0.00222149	0	0	0	0	0.0220062	0
cit[p] <=> icit[p]	0	0	0	0	0	0	0	0	0
for[c] + nad[c] -> co2[c] + nadh[c]	0.00366849	0.0626285	0.0274244	0	0.00366849	0	0.00366849	0	0.00366849
procoa[m] <=> prpcoa[m] + 2 h[m]	0	0	0	0	0	0	0	0	0
procoa[c] <=> prpcoa[c] + 2 h[c]	0	0	0	0	0	0	0	0	0
hcoa[m] <=> prcoa[m] + h2o[m]	0	0	0	0	0	0	0	0	0
hcoa[c] <=> prcoa[c] + h2o[c]	0	0	0	0	0	0	0	0	0
hcoa[m] + nadp[m] -> nadph[m] + h[m] + 3ocoa[m]	0	0	0	0	0	0	0	0	0
hcoa[c] + nadp[c] -> nadph[c] + h[c] + 3ocoa[c]	0	0	0	0	0	0	0	0	0
malcoa[m] + nadph[m] + 2 h[m] <=> 3ocoa[m] + nadp[m] + h2o[m]	0	0	0	0	0	0	0	0	0
malcoa[c] + nadph[c] + 2 h[c] <=> 3ocoa[c] + nadp[c] + h2o[c]	0	0	0	0	0	0	0	0	0
h2o[c] + hyisocoa[c] -> h[c] + coa[c] + hyisorate[c]	0	0	0	0	0	0	0	0	0
h2o[m] + hyisocoa[m] -> h[m] + coa[m] + hyisorate[m]	0	0	0	0	7.60337e-10	0.00253189	0	0	0
accoa[c] + cccp[c] -> malcoa[c] + bccp[c]	0	0	0	0	0	0	0	0	0
malcoa[m] + h[m] -> accoa[m] + co2[m]	0	0	0	0	0	0	0	0	0
akg[m] + bala[m] <=> glu[m] + oppa[m]	0	0	0	0	0	0	0	0	0
h2o[m] + succsal[m] + nadp[m] -> 2 h[m] + nadph[m] + succ[m]	0	0.181772	0.185028	0.183431	0	0	0	0	0
akg[m] + gaba[m] <=> glu[m] + succsal[m]	0	0.181772	0.185028	0.183431	0	0	0	0	0
glu[c] + h[c] -> gaba[c] + co2[c]	0	0.181772	0.185028	0.183431	0	0	0	0	0
h2o[c] + accoa[c] + aaccoa[c] -> h[c] + coa[c] + hmgcoa[c]	0	0.0150186	0.007417	0	0	0	0	0	0
h2o[m] + accoa[m] + aaccoa[m] -> h[m] + coa[m] + hmgcoa[m]	0	0	0	0	0	0	0	0.00550013	0
hmgcoa[m] <=> accoa[m] + acact[m]	0.00609716	0.0151723	0.0248007	0.00609716	0.00609716	0.00356527	0.00609716	0.033565	0.00609716
succoa[m] + acact[m] <=> succ[m] + aaccoa[m]	0.00609716	0.0151723	0.0248007	0.00609716	0.00609716	0.00356527	0.00609716	0.033565	0.00609716
atp[c] + coa[c] + acact[c] -> amp[c] + ppi[c] + aaccoa[c]	0	0.0150186	0.007417	0	0	0	0	0	0
2 pyr[m] + h[m] -> co2[m] + aclac[m]	0	0.0239812	0.020218	0	0	0	0	0.0219677	0
pyr[m] + h[m] + obut[m] -> co2[m] + abut[m]	0.00574182	0.00574182	0.00574182	0	0.00574182	0.00777698	0.00574182	0.0698714	0.00574182
atp[c] + h[c] + pins[c] -> adp[c] + pinsp[c]	0	0	0	0	0	0	0	0	0
atp[c] + pinsp[c] + h2o[c] -> adp[c] + pins4p[c] + pi[c]	0	0	0	0	0	0	0	0	0
atp[c] + h[c] + pins4p[c] -> adp[c] + d45pi[c]	0	0	0	0	0	0	0	0	0
1p1dmi34b[c] + h2o[c] -> pinsp[c] + pi[c] + h[c]	0	0	0	0	0	0	0	0	0
ptpht[c] + h2o[c] <=> d45pi[c] + pi[c] + h[c]	0	0	0	0	0	0	0	0	0
d45pi[c] + h2o[c] <=> tpi[c] + dagly[c] + h[c]	0	0	0	0	0	0	0	0	0
dmi34b[m] + h2o[m] + h[m] -> mi3p[m] + pi[m]	0	0	0	0	0	0	0	0	0
atp[c] + h[c] + pinsp[c] -> adp[c] + pyi35bp[c]	0	0	0	0	0	0	0	0	0
h2o[c] + ip4[c] + h[c] -> pi[c] + ins[c]	0	0	0	0	0	0	0	0	0
h2o[c] + mi3p[c] + h[c] -> pi[c] + ins[c]	0	0	0	0	0	0	0	0	0
ins[c] + cdpdg[c] <=> pins[c] + cmp[c]	0	0	0	0	0	0	0	0	0
dg6p[c] <=> mi3p[c]	0	0	0	0	0	0	0	0	0
i5p[c] + atp[c] -> i6p[c] + adp[c] + h[c]	0	0	0	0	0	0	0	0	0
i3p[c] + h2o[c] + h[c] -> tpi[c] + pi[c]	0	0	0	0	0	0	0	0	0
atp[c] + i4p[c] -> h[c] + adp[c] + i5p[c]	0	0	0	0	0	0	0	0	0
2 h2o[c] + myocypi[c] -> pi[c] + ins[c]	0	0	0	0	0	0	0	0	0
atp[c] + rib[c] -> h[c] + adp[c] + r5p[c]	0	0	0	0	0	0	0	0	0
udpg[c] + h[c] -> udp[c] + 14glucan[c]	0.002982	0.013408	0.002982	0.002982	0.002982	0.002982	0.002982	0.002982	0.002982
h[c] + nadph[c] + xyl[c] -> nadp[c] + xol[c]	0	0	0	0	0	0	0	0	0
h[c] + nadh[c] + xyl[c] -> nad[c] + xol[c]	0	0	0	0	0	0	0	0	0
nad[c] + xol[c] -> h[c] + nadh[c] + xul[c]	0	0	0	0	0	0	0	0	0
h[c] + nadph[c] + larab[c] <=> nadp[c] + laol[c]	0	0	0	0	0	0	0	0	0
larab[c] + atp[c] -> larabp[c] + adp[c] + h[c]	0	0	0	0	0	0	0	0	0
larab[m] + atp[m] -> larabp[m] + adp[m] + h[m]	0	0	0	0	0	0	0	0	0
h[c] + nadph[c] + rib[c] <=> nadp[c] + ribol[c]	0	0	0	0	0	0	0	0	0
cit[m] -> oa[m] + ac[m]	0	0	0	0	0	0	0	0	0
nad[m] + lac[m] <=> pyr[m] + h[m] + nadh[m]	0	0	0	0	0	0	0	0	0
h2o[c] + oa[c] -> h[c] + ac[c] + oxal[c]	0	0	0	0	0	0	0	0	0
h2o[e] + 1dgali[e] <=> gal[e] + ins[e]	0	0	0	0	0	0	0	0	0
akg[m] + asp[m] <=> oa[m] + glu[m]	1.09446	1.05792	1.04689	0.971236	1.09446	1.05546	1.09449	0.95033	1.09449
akg[c] + asp[c] <=> oa[c] + glu[c]	-1.10455	-1.08004	-1.06584	-1.00112	-1.10455	-1.06959	-1.10458	-1.0123	-1.10458
akg[p] + asp[p] <=> oa[p] + glu[p]	0	0	0	0	0	0	0	0	0
h2o[c] + asp[c] + gln[c] + atp[c] -> glu[c] + h[c] + amp[c] + ppi[c] + asn[c]	0	0	0	0	0	0	0	0	0
h2o[c] + asn[c] -> nh3[c] + asp[c]	0.006457	0.006457	0.006457	0.006457	0.006457	0.006457	0.006457	0.006457	0.006457
2oxate[c] + h2o[c] -> oa[c] + nh3[c]	0	0	0	0	0	0	0	0	0
2oxate[e] + h2o[e] -> oa[e] + nh3[e]	0	0	0	0	0	0	0	0	0
akg[c] + ala[c] <=> glu[c] + pyr[c]	-0.00978323	-0.042136	-0.0252979	-0.088518	-0.00978322	-0.0927168	-0.00978323	-0.140115	-0.00978322
asp[c] + atp[c] + citr[c] -> h[c] + amp[c] + ppi[c] + argsucc[c]	0	0	0	0	0	0.000418599	0	0.00561497	0
argsucc[c] <=> arg[c] + fum[c]	0	0	0	0	0	0.000418599	0	0.00561497	0
asp[c] + gtp[c] + imp[c] <=> h[c] + pi[c] + gdp[c] + asuc[c]	0.000468	0.000468	0.000468	0.000468	0.000468	0.0040897	0.000468	0.035834	0.000468
asuc[c] <=> amp[c] + fum[c]	0.000468	0.000468	0.000468	0.000468	0.000468	0.0040897	0.000468	0.035834	0.000468
asp[c] + cap[c] -> pi[c] + caasp[c]	0	0	0	0	0	0	0	0	0
asp[m] + cap[m] -> pi[m] + caasp[m]	0.000948	0.000948	0.000948	0.000948	0.000948	0.000948	0.000948	0.000948	0.000948
akg[c] + gln[c] + h[c] + nadh[c] -> 2 glu[c] + nad[c]	0	0	0	0	0	0	0	0	0
akg[c] + gln[c] + h[c] + nadph[c] -> 2 glu[c] + nadp[c]	0	0	0	0	0	0	0	0	0
akg[m] + nh3[m] + nadph[m] + h[m] -> glu[m] + nadp[m] + h2o[m]	0	0.00374596	0.0196344	0	0	0	0	0	0
akg[c] + nh3[c] + nadph[c] + h[c] -> glu[c] + nadp[c] + h2o[c]	0	0	0	0	0	0	0	0	0
s1p5c[c] + nadp[c] + 2 h2o[c] -> glu[c] + nadph[c] + h[c]	0.55832	0.630312	0.630241	0.493454	0.558676	0	0.558691	0.205829	0.558691
s1p5c[m] + nadp[m] + 2 h2o[m] -> glu[m] + nadph[m] + h[m]	0	0	0	0	0	0	0	0	0
h2o[c] + 2 atp[c] + hco3[c] + gln[c] -> glu[c] + h[c] + pi[c] + cap[c] + 2 adp[c]	0.000948	0	0	0	0.000770116	0	0.000948	0.00656297	0.000948
h2o[c] + gln[c] + prpp[c] -> glu[c] + ppi[c] + pram[c]	0.00433383	0.0163704	0.0131959	0.00433383	0.00433383	0.00433383	0.00433383	0.0133651	0.00433383
h2o[m] + gln[m] + 2 atp[m] + hco3[m] -> glu[m] + h[m] + pi[m] + 2 adp[m] + cap[m]	0	0.000948	0.000948	0.000948	0.000177884	0.0013666	0	0	-1.46691e-13
h2o[c] + glu[c] + nad[c] <=> nh3[c] + akg[c] + h[c] + nadh[c]	-0.517688	-0.686324	-0.623824	-0.508627	-0.518045	-0.575152	-0.51806	-0.303985	-0.51806
npran[c] -> cpad5p[c]	0	0.05896	0.023756	0	0	0	0	0	0
h[c] + cpad5p[c] -> h2o[c] + co2[c] + igp[c]	0	0.05896	0.023756	0	0	0	0	0	0
h2o[c] + hisolp[c] + h[c] -> pi[c] + hisol[c]	0	0	0	0	0	0	0	0	0
asp[c] + atp[c] <=> adp[c] + basp[c]	0	0	0	0.0197938	0	0	0	0.00187299	0
2 h[c] + nadph[c] + basp[c] <=> nadp[c] + pi[c] + aspsa[c]	0	0	0	0.0197938	0	0	0	0.00187299	0
h[m] + nadph[m] + aspsa[m] <=> nadp[m] + hser[m]	0	0	0	0	0	0	0	0	0
h[c] + nadph[c] + aspsa[c] <=> nadp[c] + hser[c]	0	0	0	0.0197938	0	0	0	0.00187299	0
atp[c] + hser[c] -> h[c] + adp[c] + phser[c]	0	0	0	0.0197938	0	0	0	0.00187299	0
atp[m] + hser[m] -> h[m] + adp[m] + phser[m]	0	0	0	0	0	0	0	0	0
h2o[c] + phser[c] + h[c] -> pi[c] + thr[c]	0	0	0	0.0197938	0	0	0	0.00187299	0
h2o[m] + pht[m] + h[m] -> pi[m] + hthr[m]	0	0	0	0	0	0	0	0	0
h2o[c] + pht[c] + h[c] -> pi[c] + hthr[c]	0	0	0	0	0	0	0	0	0
thr[c] <=> gly[c] + acal[c]	0.004099	0.132371	0.129729	0.0872115	0.004099	0.0248101	0.004099	0.0409944	0.004099
h2o[c] + 3pser[c] + h[c] -> pi[c] + ser[c]	0	0.0129966	0	0.0543617	0	0.0136308	0	0.0901646	0
glu[m] + php[m] <=> akg[m] + 3pser[m]	0	0	0	0	0	0	0	0	0
glu[c] + php[c] <=> akg[c] + 3pser[c]	0	0.0129966	0	0.0543617	0	0.0136308	0	0.0901646	0
nad[c] + 3pg[c] <=> h[c] + nadh[c] + php[c]	0	0.0129966	0	0.0543617	0	0.0136308	0	0.0901646	0
nad[m] + 3pg[m] <=> h[m] + nadh[m] + php[m]	0	0	0	0	0	0	0	0	0
accoa[c] + gly[c] <=> coa[c] + aobut[c] + h[c]	0	0.128272	0.12563	0.0633187	0	0.0227462	0	0.0991519	0
nadh[m] + 2 h[c] + aobut[m] -> thr[m] + nad[m]	0	0.128272	0.12563	0.0633187	0	0.0227462	0	0.0991519	0
h[m] + gly[m] + succoa[m] -> co2[m] + coa[m] + amievul[m]	0	0.0442988	0	0.0893406	0	0	0	0	0
gly[c] + h2o[c] + o2[c] -> glx[c] + nh3[c] + h2o2[c]	0	0	0	0.0479987	0	0.0955468	0	0.124617	0
gly[e] + h2o[e] + o2[e] -> glx[e] + nh3[e] + h2o2[e]	0	0	0	0.00710315	0	0	0	0.000489194	0
gly[p] + h2o[p] + o2[p] -> glx[p] + nh3[p] + h2o2[p]	0	0	0	0	0	0	0	0	0
ala[c] + glx[c] -> gly[c] + pyr[c]	0.0113802	0.102693	0.0506509	0.090115	0.0113802	0.0943138	0.0113802	0.141712	0.0113802
ser[c] + cdpdg[c] <=> h[c] + cmp[c] + ps[c]	0.00267774	0.00267774	-0.00914106	-0.00110819	0.00267774	-0.000979815	0.00267774	-0.00728779	0.00267774
fad[c] + cln[c] -> fadh2[c] + betald[c]	0	0	0	0	0	0	0	0	0
fad[m] + cln[m] -> fadh2[m] + betald[m]	0	0	0	0	0	0	0	0	0
fad[p] + cln[p] -> fadh2[p] + betald[p]	0	0	0	0	0	0	0	0	0
hcys[c] + ser[c] -> h2o[c] + llct[c]	0.00574182	0.00574182	0.00574182	0	0.00574182	0.00574182	0.00574182	0.00574182	0.00574182
ser[c] + h2s[c] + h[c] -> cys[c] + h2o[c]	0	0	0	0	0	0	0	0	0
h2o[m] + llct[m] <=> nh3[m] + cys[m] + obut[m]	999.439	999.357	999.359	999.453	999.438	999.457	0.00574182	999.505	999.438
ser[c] -> nh3[c] + pyr[c]	0	0	0	0	0	0	0	0	0
ser[m] -> nh3[m] + pyr[m]	0	0	0	0.0460922	0	0	0	0.0461996	0
atp[m] + ser[m] + trna[m] -> amp[m] + ppi[m] + lsertrna[m]	0	0	0	0	0	0	0	0	0
atp[c] + ser[c] + trna[c] -> amp[c] + ppi[c] + lsertrna[c]	0	0	0	0	0	0	0	0	0
tsulf[m] + oaser[m] -> h[m] + ac[m] + scysn[m]	0	0	0	0	0	0	0	0	0
h2s[m] + oaser[m] -> cys[m] + ac[m]	0	0	0	0	0	0	0	0	0
tsulf[c] + rthio[c] + oaser[c] -> h[c] + cys[c] + slfi[c] + othio[c] + ac[c]	0	0	0	0	0	0	0	0	0
h2o[m] + cys[m] -> nh3[m] + pyr[m] + h[m] + h2s[m]	0	0	0	0	0	0	0	0	0
hcys[c] + mthf[c] -> met[c] + thf[c]	0	0	0	0.00574182	0	0	0	0	0
h2o[c] + atp[c] + met[c] + h[c] -> ppi[c] + pi[c] + sam[c]	0.00574182	0.00574182	0.00574182	0.00574182	0.00574182	0.00574182	0.00574182	0.00574182	0.00574182
h[c] + sam[c] <=> co2[c] + dsam[c]	0	0	0	0	0	0	0	0	0
ptrsc[c] + dsam[c] -> h[c] + sprmd[c] + mta[c]	0	0	0	0	0	0	0	0	0
mta[c] + pi[c] -> ad[c] + mthrip[c]	0	0	0	0	0	0	0	0	0
mthrip[c] -> reol[c] + h[c]	0	0	0	0	0	0	0	0	0
reol[c] -> h2o[c] + dkmtp[c]	0	0	0	0	0	0	0	0	0
dkmtp[c] + h2o[c] + h[c] -> dmpeno[c] + pi[c]	0	0	0	0	0	0	0	0	0
o2[c] + dmpeno[c] -> 2 h[c] + for[c] + mtprop[c] + co[c]	0	0	0	0	0	0	0	0	0
o2[c] + dmpeno[c] -> 2 h[c] + mob[c] + for[c]	0	0	0	0	0	0	0	0	0
glu[c] + mob[c] -> akg[c] + met[c]	0	0	0	0	0	0	0	0	0
h2o[c] + sah[c] <=> hcys[c] + adn[c]	0.00574182	0.00574182	0.00574182	0.00574182	0.00574182	0.00574182	0.00574182	0.00574182	0.00574182
cys[c] + oahser[c] -> h[c] + ac[c] + llct[c]	0	0	0	0	0	0	0	0	0
cys[c] + osuhs[c] -> succ[c] + llct[c] + h[c]	999.433	999.351	999.353	999.453	999.433	999.451	0	999.499	999.433
osuhs[c] + h2s[c] -> succ[c] + hcys[c]	0	0	0	0	0	0	0	0	0
h2o[c] + osuhs[c] <=> nh3[c] + succ[c] + obut[c] + h[c]	-999.433	-999.351	-999.353	-999.453	-999.433	-999.451	0	-999.499	-999.433
accoa[c] + hser[c] -> coa[c] + oahser[c]	0	0	0	0	0	0	0	0	0
o2[c] + cys[c] -> h[c] + 3sulala[c]	0.0146018	0.0146018	0.0146018	0.00886	0.0146018	0.0146018	0.0146018	0.0146018	0.0146018
akg[m] + cys[m] -> glu[m] + mrpyr[m]	0	0	0	0	0	0	0	0	0
akg[c] + cys[c] -> glu[c] + mrpyr[c]	0	0	0	0	0	0	0	0	0
glu[c] + slpyr[c] <=> akg[c] + cyse[c]	0	0	0	0	0	0	0	0	0
glu[m] + slpyr[m] <=> akg[m] + cyse[m]	0	0	0	0	0	0	0	0	0
akg[c] + 3sulala[c] -> glu[c] + 3sulpyr[c]	0.0146018	0.0146018	0.0146018	0.00886	0.0146018	0.0146018	0.0146018	0.0146018	0.0146018
akg[m] + 3sulala[m] -> glu[m] + 3sulpyr[m]	0	0	0	0	0	0	0	0	0
mrpyr[m] + slfi[m] -> pyr[m] + tsulf[m]	0	0	0	0	0	0	0	0	0
metso[c] + rthio[c] -> h2o[c] + met[c] + othio[c]	0	0	0	0	0	0	0	0	0
mtrip[c] -> h2o[c] + dkmtp[c]	0	0	0	0	0	0	0	0	0
h2o[c] + cys[c] -> nh3[c] + pyr[c] + h2s[c] + h[c]	0	0	0	0	0	0	0	0	0
glu[c] + 4mop[c] <=> akg[c] + leu[c]	0.00460816	0.0285894	0.0248262	0.00460816	0.00460816	0.00207627	0.00460816	0.0265759	0.00460816
glu[m] + 4mop[m] <=> akg[m] + leu[m]	-0.00609716	-0.0151723	-0.0248007	-0.00609716	-0.00609716	-0.00356527	-0.00609716	-0.0280649	-0.00609716
glu[c] + omval[c] -> akg[c] + ile[c]	0	0	0	0	0	0	0	0	0
glu[m] + omval[m] -> akg[m] + ile[m]	0	0	0	0	0	0	0	0.0580668	0
glu[c] + oival[c] -> akg[c] + val[c]	0.0421695	0	0	0	999.419	0.00224804	0	0	0
akg[m] + val[m] <=> glu[m] + oival[m]	0.0492955	0.007126	0.007126	0.007126	999.426	0.00937404	0.007126	0.007126	0.007126
nad[m] + coa[m] + 4mop[m] -> co2[m] + nadh[m] + ivacoa[m]	0.00609716	0.0151723	0.0248007	0.00609716	0.00609716	0.00356527	0.00609716	0.0280649	0.00609716
nad[m] + coa[m] + oival[m] -> co2[m] + nadh[m] + isocoa[m]	0	0	0	0	7.60337e-10	0.00253189	0	0	0
nad[m] + coa[m] + omval[m] -> co2[m] + nadh[m] + mbcoa[m]	0.00574182	0.00574182	0.00574182	0	0.00574182	0.00777698	0.00574182	0.0118046	0.00574182
fad[m] + ivacoa[m] -> fadh2[m] + mcrcoa[m]	0.00609716	0.0151723	0.0248007	0.00609716	0.00609716	0.00356527	0.00609716	0.0280649	0.00609716
fad[m] + mbcoa[m] -> fadh2[m] + mcrocoa[m]	0.00574182	0.00574182	0.00574182	0	0.00574182	0.00777698	0.00574182	0.0118046	0.00574182
fad[m] + isocoa[m] <=> fadh2[m] + maclcoa[m]	0	0	0	0	7.60337e-10	0.00253189	0	0	0
h2o[c] + maclcoa[c] <=> hyisocoa[c]	0	0	0	0	0	0	0	0	0
h2o[c] + mcrocoa[c] <=> metbycoa[c]	0	0	0	0	0	0	0	0	0
h2o[m] + maclcoa[m] <=> hyisocoa[m]	0	0	0	0	7.60337e-10	0.00253189	0	0	0
h2o[m] + mcrocoa[m] -> metbycoa[m]	0.00574182	0.00574182	0.00574182	0	0.00574182	0.00777698	0.00574182	0.0118046	0.00574182
nad[c] + metbycoa[c] <=> h[c] + nadh[c] + mcecoa[c]	0	0	0	0	0	0	0	0	0
nad[m] + metbycoa[m] <=> h[m] + nadh[m] + mcecoa[m]	0.00574182	0.00574182	0.00574182	0	0.00574182	0.00777698	0.00574182	0.0118046	0.00574182
coa[c] + mcecoa[c] -> accoa[c] + ppacoa[c]	0	0	0	0	0	0	0	0	0
nad[c] + hyisorate[c] <=> h[c] + nadh[c] + mmshy[c]	0	0	0	0	0	0	0	0	0
nad[m] + hyisorate[m] <=> h[m] + nadh[m] + mmshy[m]	0	0	0	0	7.60337e-10	0.00253189	0	0	0
nad[c] + mmshy[c] + h2o[c] -> nadh[c] + 2 h[c] + methate[c]	0	0	0	0	0	0	0	0	0
nad[m] + mmshy[m] + h2o[m] -> nadh[m] + 2 h[m] + methate[m]	0	0	0	0	0	0	0	0	0
mmshy[m] + glu[m] <=> 3ibate[m] + akg[m]	0	0	0	0	0	0	0	0	0
oppa[m] + nad[m] + coa[m] -> nadh[m] + co2[m] + accoa[m]	0	0	0	0	0	0	0	0	0
oppa[m] + nadp[m] + coa[m] <=> h[m] + nadph[m] + malcoa[m]	0	0	0	0	0	0	0	0	0
atp[c] + mcrcoa[c] + hco3[c] -> pi[c] + adp[c] + mgcoa[c]	0	0	0	0	0	0	0	0	0
atp[m] + mcrcoa[m] + hco3[m] <=> pi[m] + adp[m] + mgcoa[m]	0.00609716	0.0151723	0.0248007	0.00609716	0.00609716	0.00356527	0.00609716	0.0280649	0.00609716
h2o[m] + mgcoa[m] <=> hmgcoa[m]	0.00609716	0.0151723	0.0248007	0.00609716	0.00609716	0.00356527	0.00609716	0.0280649	0.00609716
thr[m] -> nh3[m] + obut[m]	0	0	0	0	0	0.00203516	0	0.0641295	0
accoa[c] + oival[c] + h2o[c] -> ippmal[c] + coa[c] + h[c]	0.00460816	0.0285894	0.0248262	0.00460816	0.00460816	0.00207627	0.00460816	0.0265759	0.00460816
ippmal[c] <=> h2o[c] + ppmal[c]	0.00460816	0.0285894	0.0248262	0.00460816	0.00460816	0.00207627	0.00460816	0.0265759	0.00460816
ppmal[c] + h2o[c] <=> cbhcap[c]	0.00460816	0.0285894	0.0248262	0.00460816	0.00460816	0.00207627	0.00460816	0.0265759	0.00460816
nad[c] + cbhcap[c] <=> h[c] + nadh[c] + oicap[c]	0.00460816	0.0285894	0.0248262	0.00460816	0.00460816	0.00207627	0.00460816	0.0265759	0.00460816
oicap[c] + h[c] -> 4mop[c] + co2[c]	0.00460816	0.0285894	0.0248262	0.00460816	0.00460816	0.00207627	0.00460816	0.0265759	0.00460816
aclac[m] + h[m] -> hmobut[m]	0	0.0239812	0.020218	0	0	0	0	0.0219677	0
hmobut[m] + nadph[m] + h[m] -> nadp[m] + dmbut[m]	0	0.0239812	0.020218	0	0	0	0	0.0219677	0
dmvat[m] -> h2o[m] + omval[m]	0.00574182	0.00574182	0.00574182	0	0.00574182	0.00777698	0.00574182	0.0698714	0.00574182
dmbut[m] -> h2o[m] + oival[m] + h[m]	0	0.0239812	0.020218	0	0	0	0	0.0219677	0
hcit[m] <=> hacn[m] + h2o[m]	0	0.0311123	0.0435763	0.0311418	0	0	0	0.0257918	0
h2o[m] + hacn[m] <=> hicit[m]	0	0.0311123	0.0435763	0.0311418	0	0	0	0.0257918	0
nad[m] + hicit[m] -> nadh[m] + co2[m] + aka[m]	0	0.0311123	0.0435763	0.0311418	0	0	0	0.0257918	0
akg[c] + kyn[c] -> glu[c] + apebu[c]	0	0	0	0	0	0	0	0	0
h2o[m] + nad[m] + amasa[m] <=> 2 h[m] + nadh[m] + ama[m]	0.005167	0.005167	0.005167	0.00297224	0.005167	0.005167	0.005167	0.247273	0.005167
2 h[m] + nadph[m] + ama[m] -> h2o[m] + nadp[m] + amasa[m]	0	0	0	0	0	0	0	0.244764	0
glu[c] + h[c] + nadph[c] + amasa[c] <=> h2o[c] + nadp[c] + sacp[c]	-0.005167	-0.005167	-0.005167	-0.00297224	-0.005167	-0.005167	-0.005167	-0.00250906	-0.005167
h2o[c] + nad[c] + sacp[c] <=> akg[c] + h[c] + nadh[c] + lys[c]	-0.005167	-0.005167	-0.005167	-0.00297224	-0.005167	-0.005167	-0.005167	-0.00250906	-0.005167
glu[c] + aka[c] <=> akg[c] + ama[c]	0	0	0	0	0	0	0	0	0
glu[m] + aka[m] <=> akg[m] + ama[m]	-0.005167	-0.005167	-0.005167	-0.00297224	-0.005167	-0.005167	-0.005167	-0.00250906	-0.005167
plys[c] + sam[c] -> sah[c] + pmlys[c] + h[c]	0	0	0	0	0	0	0	0	0
pmlys[c] + sam[c] -> sah[c] + pdlys[c] + h[c]	0	0	0	0	0	0	0	0	0
pdlys[c] + sam[c] -> sah[c] + ptlys[c]	0	0	0	0	0	0	0	0	0
ptlys[c] + 2 h2o[c] -> 2 prot[c] + tlys[c]	0	0	0	0	0	0	0	0	0
tlys[c] + akg[c] + o2[c] -> succ[c] + co2[c] + htlys[c]	0	0	0	0	0	0	0	0	0
htlys[c] -> gly[c] + tmbal[c]	0	0	0	0	0	0	0	0	0
tmbal[c] + nad[c] + h2o[c] -> tmboa[c] + nadh[c] + 2 h[c]	0	0	0	0	0	0	0	0	0
tmbal[m] + nad[m] + h2o[m] -> tmboa[m] + nadh[m] + 2 h[m]	0	0	0	0	0	0	0	0	0
tmboa[c] + akg[c] + o2[c] -> car[c] + succ[c] + co2[c]	0	0	0	0	0	0	0	0	0
h[c] + orn[c] -> co2[c] + ptrsc[c]	0	0	0	0	0	0	0	0	0
akg[c] + orn[c] -> glu[c] + glugsal[c]	0	0	0	0	0	0.0757798	0	0	0
acami[c] + nad[c] + h2o[c] -> acimole[c] + nadh[c] + 2 h[c]	0	0	0	0	0	0	0	0	0
acami[m] + nad[m] + h2o[m] -> acimole[m] + nadh[m] + 2 h[m]	0	0	0	0	0	0	0	0	0
2 h[c] + nadph[c] + s1p5c[c] <=> pro[c] + nadp[c]	-0.55832	-0.665827	-0.665616	-0.386237	-0.558676	0	-0.558691	-0.008852	-0.558691
2 h[c] + nadph[c] + phc[c] -> hpro[c] + nadp[c]	0	0	0	0	0	0	0	0	0
2 h[c] + phc[c] + nadh[c] -> hpro[c] + nad[c]	0	0	0	0	0	0.0546037	0	0.0126227	0
2 h2o[c] + phc[c] + nad[c] -> h[c] + nadh[c] + ehglu[c]	0	0	0	0	0	0	0	0	0
nad[c] + pro[c] -> 2 h[c] + nadh[c] + s1p5c[c]	0	0	0	0	0	0.419435	0	0	0
4hglusa[c] + nad[c] + h2o[c] -> ehglu[c] + nadh[c] + 2 h[c]	0	0	0	0	0	0	0	0	0
glugsal[c] + nadp[c] + h2o[c] -> glu[c] + nadph[c] + 2 h[c]	0	0.0355143	0.0355833	0.0423505	0	0.495215	0	0	0
glugsal[m] + nadp[m] + h2o[m] -> glu[m] + nadph[m] + 2 h[m]	0	0	0	0	0	0	0	0	0
s1p5c[c] + h2o[c] + h[c] <=> glugsal[c]	0	0.0355143	0.0353743	-0.107216	0	0.419435	0	-0.196977	0
s1p5c[m] + h2o[m] + h[m] <=> glugsal[m]	0	0	0	0	0	0	0	0	0
naglu[m] + atp[m] -> naglup[m] + adp[m]	0.549468	0.656975	0.656764	0.377385	0.549824	0.534235	0.549839	0	0.549839
2 h[m] + nadph[m] + naglup[m] <=> nadp[m] + naglus[m] + pi[m]	0.549468	0.656975	0.656764	0.377385	0.549824	0.534235	0.549839	0	0.549839
h2o[c] + 3sulpyr[c] -> pyr[c] + slfi[c]	0.0146018	0.0146018	0.0146018	0.00886	0.0146018	0.0146018	0.0146018	0.0146018	0.0146018
4hglusa[c] <=> phc[c] + h2o[c] + h[c]	0	0	0	0	0	0	0	0	0
orn[m] -> pro[m] + nh3[m]	0.553924	0.661431	0.66122	0.381841	0.55428	0.462911	0.554295	0.004456	0.554295
glu[m] + atp[m] -> glup[m] + adp[m]	0	0	0.000209008	0.149567	0	0	0	0.196977	0
2 h[c] + nadph[c] + glup[c] <=> nadp[c] + pi[c] + glugsal[c]	0	0	0.000209008	0.149567	0	0	0	0.196977	0
orn[m] + cap[m] <=> pi[m] + citr[m]	0	0	0	0	0	0.000418599	0	0.00561497	0
h2o[c] + arg[c] -> orn[c] + urea[c]	0.004456	0.004456	0.004456	0.004456	0.004456	0.0048746	0.004456	0.010071	0.004456
h2o[c] + 2 h[c] + urea[c] -> 2 nh3[c] + co2[c]	0.004456	0.0161346	0.00889898	0.004456	0.004456	0.0048746	0.004456	0.0191022	0.004456
glu[m] + accoa[m] -> h[m] + naglu[m] + coa[m]	0	0	0	0	0	0	0	0	0
glu[m] + naorn[m] -> orn[m] + naglu[m]	0.549468	0.656975	0.656764	0.377385	0.549824	0.534235	0.549839	0	0.549839
glu[m] + naglus[m] <=> akg[m] + naorn[m]	0.549468	0.656975	0.656764	0.377385	0.549824	0.534235	0.549839	0	0.549839
naorn[c] + h2o[c] -> ac[c] + orn[c]	0	0	0	0	0	0	0	0	0
hpro[c] + fad[m] -> phc[c] + fadh2[m] + h[m]	0	0	0	0	0	0.0546037	0	0.0126227	0
akg[m] + ehglu[m] <=> glu[m] + hakg[m]	0	0	0	0	0	0	0	0	0
akg[c] + ehglu[c] <=> glu[c] + hakg[c]	0	0	0	0	0	0	0	0	0
atp[c] + prpp[c] -> ppi[c] + prbatp[c] + h[c]	0	0	0	0	0	0	0	0	0
h2o[c] + prbamp[c] -> prfp[c]	0	0	0	0	0	0	0	0	0
h2o[c] + prbatp[c] -> ppi[c] + prbamp[c]	0	0	0	0	0	0	0	0	0
h2o[c] + 2 nad[c] + hidal[c] -> 2 nadh[c] + his[c]	0	0	0	0	0	0	0	0	0
h[c] + prfp[c] -> prlp[c]	0	0	0	0	0	0	0	0	0
dimgp[c] -> h2o[c] + imacp[c]	0	0	0	0	0	0	0	0	0
h2o[e] + hisolp[e] + h[e] -> pi[e] + hisol[e]	0	0	0	0	0	0	0	0	0
his[c] + sam[c] -> mhis[c] + sah[c] + 2 h[c]	0	0	0	0	0	0	0	0	0
gln[c] + prlp[c] -> glu[c] + 2 h[c] + aicar[c] + dimgp[c]	0	0	0	0	0	0	0	0	0
o2[c] + 4hppyr[c] -> co2[c] + homogen[c]	0	0.0150186	0.007417	0	0	0	0	0	0
o2[c] + homogen[c] -> h[c] + macac[c]	0	0.0150186	0.007417	0	0	0	0	0	0
o2[p] + homogen[p] -> h[p] + macac[p]	0	0	0	0	0	0	0	0	0
macac[m] -> fuacac[m]	0	0	0	0	0	0	0	0	0
macac[c] -> fuacac[c]	0	0.0150186	0.007417	0	0	0	0	0	0
h2o[c] + fuacac[c] -> h[c] + fum[c] + acact[c]	0	0.0150186	0.007417	0	0	0	0	0	0
h2o[m] + fuacac[m] -> h[m] + fum[m] + acact[m]	0	0	0	0	0	0	0	0	0
3fump[c] + h2o[c] -> fum[c] + pyr[c] + h[c]	0	0	0	0	0	0	0	0	0
3fump[m] + h2o[m] -> fum[m] + pyr[m] + h[m]	0	0	0	0	0	0	0	0	0
tyr[c] + akg[c] <=> 4hppyr[c] + glu[c]	0	0.007417	0.007417	0	0	0	0	0	0
tyr[m] + akg[m] <=> 4hppyr[m] + glu[m]	0	0	0	0	0	0	0	0	0
bh4[c] + phe[c] + o2[c] -> bh2[c] + tyr[c] + h2o[c]	0	0	0	0	0	0	0	0	0
h2o[c] + nad[c] + phal[c] <=> 2 h[c] + nadh[c] + pac[c]	0	0	0	0	0	0	0	0	0
akg[c] + phe[c] <=> glu[c] + ppyr[c]	0	0	0	0	0	0	0	0	0
akg[m] + phe[m] <=> glu[m] + ppyr[m]	0	0	0	0	0	0	0	0	0
o2[c] + ppyr[c] -> co2[c] + hphea[c]	0	0	0	0	0	0	0	0	0
o2[m] + trp[m] + 2 h[m] -> fkyn[m]	0.0089236	0.040907	0.0234187	0	0.0089236	0.0089236	0.0089236	0.00383491	0.0089236
o2[e] + trp[e] + 2 h[e] -> fkyn[e]	0	0.0223035	0.00926081	0	0	0	0	0.00508869	0
h2o[c] + fkyn[c] -> 3 h[c] + for[c] + kyn[c]	0	0.05896	0.023756	0	0	0	0	0	0
o2[c] + h[c] + nadph[c] + kyn[c] -> h2o[c] + nadp[c] + hkyn[c]	0	0	0	0	0	0	0	0	0
h2o[c] + hkyn[c] -> ala[c] + h[c] + han[c]	0	0	0	0	0	0	0	0	0
h2o[c] + kyn[c] -> ala[c] + h[c] + an[c]	0	0.05896	0.023756	0	0	0	0	0	0
o2[c] + han[c] -> h[c] + cmusa[c]	0	0	0	0	0	0	0	0	0
2 h[c] + cmusa[c] -> co2[c] + am6sa[c]	0	0	0	0	0	0	0	0	0
nad[m] + coa[m] + aka[m] -> nadh[m] + co2[m] + gltcoa[m]	0.005167	0.0362793	0.0487433	0.034114	0.005167	0.005167	0.005167	0.0283009	0.005167
h2o[c] + pep[c] + e4p[c] -> pi[c] + 3ddah7p[c]	0	0.0076016	0	0	0	0	0	0	0
3ddah7p[c] + h[c] -> pi[c] + dqt[c]	0	0.0076016	0	0	0	0	0	0	0
dqt[c] -> h2o[c] + dhsk[c]	0	0.0076016	0	0	0	0	0	0	0
h[c] + nadph[c] + dhsk[c] -> nadp[c] + sme[c]	0	0.0076016	0	0	0	0	0	0	0
atp[c] + sme[c] -> h[c] + adp[c] + sme3p[c]	0	0.0076016	0	0	0	0	0	0	0
pep[c] + sme3p[c] -> pi[c] + 3psme[c]	0	0.0076016	0	0	0	0	0	0	0
3psme[c] + h[c] -> pi[c] + chor[c]	0	0.0076016	0	0	0	0	0	0	0
3psme[m] + h[m] -> pi[m] + chor[m]	0	0	0	0	0	0	0	0	0
gln[c] + chor[c] -> glu[c] + pyr[c] + h[c] + an[c]	0	0	0	0	0	0	0	0	0
prpp[c] + an[c] -> ppi[c] + npran[c]	0	0.05896	0.023756	0	0	0	0	0	0
ser[c] + igp[c] + h[c] -> h2o[c] + trp[c] + t3p1[c]	0	0.05896	0.023756	0	0	0	0	0	0
chor[c] -> phen[c]	0	0.0076016	0	0	0	0	0	0	0
nadp[c] + phen[c] -> co2[c] + nadph[c] + 4hppyr[c]	0	0.0076016	0	0	0	0	0	0	0
h[c] + phen[c] -> h2o[c] + co2[c] + ppyr[c]	0	0	0	0	0	0	0	0	0
h2o[c] + gln[c] -> nh3[c] + glu[c]	0	0	0	0	0	0	0	0	0
oahser[c] + h2s[c] -> hcys[c] + ac[c]	0	0	0	0	0	0	0	0	0
oahser[c] + mseth[c] -> h[c] + met[c] + ac[c]	0	0	0	0	0	0	0	0	0
rhmopt[m] + nadph[m] + h[m] -> dmvat[m] + nadp[m]	0.00574182	0.00574182	0.00574182	0	0.00574182	0.00777698	0.00574182	0.0698714	0.00574182
rhmopt[c] + nadph[c] + h[c] -> dmvat[c] + nadp[c]	0	0	0	0	0	0	0	0	0
abut[m] <=> rhmopt[m]	0.00574182	0.00574182	0.00574182	0	0.00574182	0.00777698	0.00574182	0.0698714	0.00574182
abut[c] <=> rhmopt[c]	0	0	0	0	0	0	0	0	0
his[c] -> co2[c] + hisan[c]	0	0	0	0	0	0	0	0	0
hisol[c] + nad[c] -> hidal[c] + nadh[c] + h[c]	0	0	0	0	0	0	0	0	0
glu[c] + imacp[c] -> akg[c] + hisolp[c]	0	0	0	0	0	0	0	0	0
h2o[c] + llct[c] -> nh3[c] + pyr[c] + hcys[c]	0	0	0	0	0	0	0	0	0
nad[m] + dhplys[m] -> h[m] + nadh[m] + hplys[m]	0	0.0111299	0.0143494	0	0	0	0	0	0
h2o[m] + o2[m] + amac[m] -> h2o2[m] + nh3[m] + mgxl[m]	0	0	0	0	0	0	0	0	0
accoa[c] + ptrsc[c] -> h[c] + coa[c] + naps[c]	0	0	0	0	0	0	0	0	0
h2o[c] + nad[c] + aproa[c] -> 2 h[c] + nadh[c] + bala[c]	0	0	0	0	0	0	0	0	0
h2o[m] + nad[m] + aproa[m] -> 2 h[m] + nadh[m] + bala[m]	0	0	0	0	0	0	0	0	0
h2o[c] + nad[c] + gabal[c] -> 2 h[c] + nadh[c] + gaba[c]	0	0	0	0	0	0	0	0	0
h2o[m] + nad[m] + gabal[m] -> 2 h[m] + nadh[m] + gaba[m]	0	0	0	0	0	0	0	0	0
asp[c] + h[c] <=> bala[c] + co2[c]	0.00251784	0.00251784	0.00251784	0.00251784	0.00251784	0.00251784	0.00251784	0.00251784	0.00251784
atp[c] + pant[c] + bala[c] -> h[c] + amp[c] + ppi[c] + pnto[c]	0.00251784	0.00251784	0.00251784	0.00251784	0.00251784	0.00251784	0.00251784	0.00251784	0.00251784
h[c] + cyse[c] -> co2[c] + taur[c]	0	0	0	0	0	0	0	0	0
ala[m] + gsh[m] -> alagly[m] + cgly[m]	0	0	0	0	0	0	0	0	0
o2[c] + akg[c] + taur[c] -> co2[c] + succ[c] + slfi[c] + amiace[c]	0	0	0	0	0	0	0	0	0
pen[c] + ctp[c] -> ppi[c] + cdpea[c]	0	0	0.0118188	0.00378593	0	0.00365756	0	0.00996553	0
dagly[c] + cdpea[c] + 3 h[c] -> cmp[c] + pe[c]	0	0	0.0118188	0.00378593	0	0.00365756	0	0.00996553	0
h[c] + nadph[c] + othio[c] -> nadp[c] + rthio[c]	0.00024	0.00024	0.00024	0.00024	0.00024	0.00024	0.00024	0.00024	0.00024
atp[m] + semet[m] + mtrna[m] <=> amp[m] + ppi[m] + selemettrna[m] + h[m]	0	0	0	0	0	0	0	0	0
dorn[c] + h2o[c] + o2[c] -> 5a2opa[c] + nh3[c] + h2o2[c]	0	0	0	0	0	0	0	0	0
darg[c] + h2o[c] + o2[c] -> 5g2ot[c] + nh3[c] + h2o2[c]	0	0	0	0	0	0	0	0	0
darg[p] + h2o[p] + o2[p] -> 5g2ot[p] + nh3[p] + h2o2[p]	0	0	0	0	0	0	0	0	0
dorn[p] + h2o[p] + o2[p] -> 5a2opa[p] + nh3[p] + h2o2[p]	0	0	0	0	0	0	0	0	0
darg[e] + h2o[e] + o2[e] -> 5g2ot[e] + nh3[e] + h2o2[e]	0	0	0	0	0	0	0	0	0
dorn[e] + h2o[e] + o2[e] -> 5a2opa[e] + nh3[e] + h2o2[e]	0	0	0	0	0	0	0	0	0
darg[m] + h2o[m] + o2[m] -> 5g2ot[m] + nh3[m] + h2o2[m]	0	0	0	0	0	0	0	0	0
dorn[m] + h2o[m] + o2[m] -> 5a2opa[m] + nh3[m] + h2o2[m]	0	0	0	0	0	0	0	0	0
atp[c] + dala[c] + prp[c] -> amp[c] + ppi[c] + odarp[c] + h[c]	0	0	0	0	0	0	0	0	0
2 h2o[c] + atp[c] + 5opro[c] -> glu[c] + pi[c] + adp[c]	0	0	0	0	0	0	0	0	0
glu[c] + atp[c] + cys[c] -> pi[c] + adp[c] + gc[c]	0	0	0	0	0	0	0	0	0
gly[e] + atp[e] + gc[e] -> pi[e] + adp[e] + gsh[e]	0	0	0	0	0	0	0	0	0
rx[e] + gsh[e] -> hx[e] + rglutt[e]	0	0	0	0	0	0	0	0	0
rx[m] + gsh[m] -> hx[m] + rglutt[m]	0	0	0	0	0	0	0	0	0
rx[c] + gsh[c] -> hx[c] + rglutt[c]	0	0	0	0	0	0	0	0	0
h[c] + nadph[c] + gssg[c] -> nadp[c] + 2 gsh[c]	0	0	0	0	0	0	0	0	0
h2o2[c] + 2 gsh[c] -> 2 h2o[c] + gssg[c]	0	0	0	0	0	0	0	0	0
o2[c] + 2 cys[c] -> h2o2[c] + cyst[c]	0	0	0	0	0	0	0	0	0
h2o[c] + sprmd[c] + q[m] -> qh2[m] + gabal[c] + daprp[c]	0	0	0	0	0	0	0	0	0
h2o[c] + adprib[c] -> 2 h[c] + amp[c] + r5p[c]	0	0	0	0	0	0	0	0	0
gly[c] + atp[c] + pram[c] -> pi[c] + adp[c] + gar[c]	0.00433383	0.0163704	0.0131959	0.00433383	0.00433383	0.00433383	0.00433383	0.0133651	0.00433383
fthf[c] + gar[c] -> h[c] + thf[c] + fgar[c]	0	0.00433383	0.00433383	0	0.00433383	0.00433383	0.00433383	0.00433383	0
h2o[c] + gln[c] + atp[c] + fgar[c] -> glu[c] + pi[c] + adp[c] + fgam[c]	0.00433383	0.0163704	0.0131959	0.00433383	0.00433383	0.00433383	0.00433383	0.0133651	0.00433383
h[c] + cair[c] <=> co2[c] + air[c]	-0.00433383	-0.0163704	-0.0131959	-0.00433383	-0.00433383	-0.00433383	-0.00433383	-0.0133651	-0.00433383
asp[c] + atp[c] + cair[c] <=> h[c] + pi[c] + adp[c] + saicar[c]	0.00433383	0.0163704	0.0131959	0.00433383	0.00433383	0.00433383	0.00433383	0.0133651	0.00433383
saicar[c] <=> fum[c] + aicar[c]	0.00433383	0.0163704	0.0131959	0.00433383	0.00433383	0.00433383	0.00433383	0.0133651	0.00433383
aicar[c] + fthf[c] -> thf[c] + prfica[c]	0.00433383	0.0163704	0.0131959	0.00433383	0.00433383	0.00433383	0.00433383	0.0133651	0.00433383
ad[c] + prpp[c] <=> amp[c] + ppi[c]	6.3e-05	6.3e-05	6.3e-05	0	0	6.3e-05	0	6.3e-05	0
h2o[e] + dgmp[e] + h[e] -> pi[e] + dg[e]	0	0	0	0	0	0	0	0	0
h2o[e] + dtmp[e] + h[e] -> pi[e] + dt[e]	0	0	0	0	0	0	0	0	0
h2o[e] + gmp[e] + h[e] -> pi[e] + gsn[e]	0	0	0	0	0	0	0	0	0
h2o[e] + imp[e] + h[e] -> pi[e] + inos[e]	0	0	0	0	0	0	0	0	0
h2o[e] + ump[e] + h[e] -> pi[e] + uri[e]	0	0	0	0	0	0	0	0	0
h2o[e] + xmp[e] + h[e] -> pi[e] + xtsine[e]	0	0	0	0	0	0	0	0	0
h2o[c] + amp[c] + h[c] -> pi[c] + adn[c]	0	0	0	0	0	0	0	0.00328945	0
h2o[c] + dtmp[c] + h[c] -> pi[c] + dt[c]	0	0	0	0	0	0	0	0	0
h2o[c] + gmp[c] + h[c] -> pi[c] + gsn[c]	0	0	0	0	0	0	0	0	0
h2o[c] + imp[c] + h[c] -> pi[c] + inos[c]	0	0.0116786	0.00295801	0	0	0	0	0	0
h2o[c] + ump[c] + h[c] -> pi[c] + uri[c]	0	0	0	0	0	0	0	0	0
h2o[c] + xmp[c] + h[c] -> pi[c] + xtsine[c]	0	0	0.00148497	0	0	0	0	0	0
damp[c] + h2o[c] + h[c] -> 2dan[c] + pi[c]	6.3e-05	6.3e-05	6.3e-05	0	0	6.3e-05	0	6.3e-05	0
damp[e] + h2o[e] + h[e] -> 2dan[e] + pi[e]	0	0	0	0	0	0	0	0	0
din[c] + pi[c] <=> hyxn[c] + 2dr1p[c] + h[c]	0	0	0	0	0	0	0	0	0
2dan[c] + pi[c] <=> ad[c] + 2dr1p[c] + h[c]	6.3e-05	6.3e-05	6.3e-05	0	0	6.3e-05	0	6.3e-05	0
gn[c] + 2dr1p[c] + h[c] <=> pi[c] + dg[c]	6.3e-05	6.3e-05	6.3e-05	0	0	6.3e-05	0	6.3e-05	0
pi[c] + du[c] -> 2dr1p[c] + ura[c] + h[c]	0	0	0	0	0	0	0	0	0
pi[c] + gsn[c] <=> r1p[c] + gn[c] + h[c]	0	0	0	0	0	0	0	0	0
pi[c] + inos[c] -> r1p[c] + hyxn[c] + h[c]	0	0.0116786	0.00295801	0	0	0.000452713	0	0.00903127	0
pi[c] + xtsine[c] <=> r1p[c] + xan[c] + h[c]	0	0	0.00148497	0	0	0	0	0	0
prpp[c] + hyxn[c] -> ppi[c] + imp[c]	0	0	0	0	0	0.000452713	0	0	0
h2o[m] + nad[m] + imp[m] -> h[m] + nadh[m] + xmp[m]	0	0	0	0	0	0	0	0	0
h2o[c] + nad[c] + imp[c] -> h[c] + nadh[c] + xmp[c]	0.00386583	0.00422376	0.00976994	0.00386583	0.00386583	0.00386583	0.00386583	0.00386583	0.00386583
atp[c] + cdp[c] -> adp[c] + ctp[c]	0.00214074	0.00214074	0.00214074	0.00214074	0.00214074	0.00214074	0.00214074	0.00214074	0.00214074
atp[c] + dadp[c] + h[c] -> adp[c] + datp[c]	0	0	0	0	0	0	0	0	0
atp[c] + dcdp[c] -> adp[c] + dctp[c]	0	0	0	0	0	0	0	0	0
atp[c] + dgdp[c] -> adp[c] + dgtp[c]	0	0	0	0	0	0	0	0	0
atp[c] + dtdp[c] -> adp[c] + dttp[c]	0	0	0	0	0	0	0	0	0
atp[c] + dudp[c] -> adp[c] + dutp[c]	0	0	0	0	0	0	0	0	0
atp[c] + gdp[c] <=> adp[c] + gtp[c]	0.00382083	0.00382083	0.00382083	0.00382083	0.00382083	0.00744253	0.00382083	0.0391868	0.00382083
atp[c] + idp[c] -> adp[c] + itp[c]	0	0	0	0	0	0	0	0	0
atp[c] + udp[c] -> adp[c] + utp[c] + h[c]	0.016845	0.0759256	0.016845	0.016845	0.016845	0.016845	0.016845	0.0172381	0.016845
atp[m] + cdp[m] -> adp[m] + ctp[m]	0	0	0	0	0	0	0	0	0
atp[m] + dadp[m] + h[m] -> adp[m] + datp[m]	0	0	0	0	0	0	0	0	0
atp[m] + dcdp[m] -> adp[m] + dctp[m]	0	0	0	0	0	0	0	0	0
atp[m] + dgdp[m] -> adp[m] + dgtp[m]	0	0	0	0	0	0	0	0	0
atp[m] + dtdp[m] -> adp[m] + dttp[m]	0	0	0	0	0	0	0	0	0
atp[m] + dudp[m] -> adp[m] + dutp[m]	0	0	0	0	0	0	0	0	0
atp[m] + gdp[m] -> adp[m] + gtp[m]	0	0	0	0	0	0	0	0	0
atp[m] + idp[m] -> adp[m] + itp[m]	0	0	0	0	0	0	0	0	0
atp[m] + udp[m] -> adp[m] + utp[m]	0	0	0	0	0	0	0	0	0
h2o[c] + dgtp[c] -> ppi[c] + dgmp[c]	0	0	0	0	0	0	0	0	0
h2o[c] + gtp[c] -> h[c] + ppi[c] + gmp[c]	0	0	0	0	0	0	0	0	0
h2o[c] + itp[c] -> h[c] + ppi[c] + imp[c]	0	0	0	0	0	0	0	0	0
h2o[c] + xtp[c] -> ppi[c] + xmp[c]	0	0	0	0	0	0	0	0	0
h2o[c] + ditp[c] -> ppi[c] + dimp[c] + h[c]	0	0	0	0	0	0	0	0	0
h2o[c] + nad[c] + hyxn[c] -> h[c] + nadh[c] + xan[c]	0	0	0.00295801	0	0	0	0	0	0
h2o[p] + nad[p] + hyxn[p] -> h[p] + nadh[p] + xan[p]	0	0	0	0	0	0	0	0	0
hyxn[c] + o2[c] + h2o[c] -> xan[c] + h2o2[c]	0	0.0116786	0	0	0	0	0	0.00903127	0
hyxn[p] + o2[p] + h2o[p] -> xan[p] + h2o2[p]	0	0	0	0	0	0	0	0	0
h2o[c] + nad[c] + xan[c] -> h[c] + nadh[c] + urate[c]	0	0	0.00444298	0	0	0	0	0	0
h2o[p] + nad[p] + xan[p] -> h[p] + nadh[p] + urate[p]	0	0	0	0	0	0	0	0	0
xan[c] + h2o[c] + o2[c] -> urate[c] + h2o2[c]	0	0.0116786	0	0	0	0	0	0.00903127	0
xan[p] + h2o[p] + o2[p] -> urate[p] + h2o2[p]	0	0	0	0	0	0	0	0	0
atrp[c] + h2o[c] -> atp[c] + amp[c] + h[c]	0	0	0	0	0	0	0	0	0
gtp[c] + gmp[c] + h[c] -> gtrp[c] + h2o[c]	0	0	0	0	0	0	0	0	0
ptphe[c] + h2o[c] <=> utp[c] + ump[c] + h[c]	0	0	0	0	0	0	0	0	0
tpate[c] + h2o[c] <=> xtp[c] + xmp[c] + 2 h[c]	0	0	0	0	0	0	0	0	0
h2o[c] + gln[c] + atp[c] + xmp[c] <=> glu[c] + 2 h[c] + amp[c] + ppi[c] + gmp[c]	0.00386583	0.00422376	0.00828497	0.00386583	0.00386583	0.00386583	0.00386583	0.00386583	0.00386583
h2o[e] + gln[e] + atp[e] + xmp[e] <=> glu[e] + 2 h[e] + amp[e] + ppi[e] + gmp[e]	0	0	0	0	0	0	0	0	0
h2o[c] + h[c] + gn[c] -> nh3[c] + xan[c]	0	0	0	0	0	0	0	0	0
atp[m] + dgmp[m] <=> adp[m] + dgdp[m]	0	0	0	0	0	0	0	0	0
atp[c] + dgmp[c] <=> adp[c] + dgdp[c]	0	0	0	-6.3e-05	-6.3e-05	0	-6.3e-05	0	-6.3e-05
atp[m] + gmp[m] + h[m] <=> adp[m] + gdp[m]	0	0	0	0	0	0	0	0	0
atp[c] + gmp[c] + h[c] <=> adp[c] + gdp[c]	0.00335283	0.00335283	0.00335283	0.00341583	0.00341583	0.00335283	0.00341583	0.00335283	0.00341583
adp[c] + rthio[c] -> h2o[c] + othio[c] + dadp[c] + h[c]	0.00012	0.00012	0.00012	5.7e-05	5.7e-05	0.00012	5.7e-05	0.00012	5.7e-05
rthio[c] + cdp[c] -> h2o[c] + othio[c] + dcdp[c] + h[c]	6.3e-05	6.3e-05	6.3e-05	6.3e-05	6.3e-05	6.3e-05	6.3e-05	6.3e-05	6.3e-05
rthio[c] + gdp[c] -> h2o[c] + othio[c] + dgdp[c] + h[c]	0	0	0	6.3e-05	6.3e-05	0	6.3e-05	0	6.3e-05
pppgpp[c] + h2o[c] <=> ppgpp[c] + pi[c]	0	0	0	0	0	0	0	0	0
atp[c] -> ppi[c] + camp[c]	0	0	0	0	0	0	0	0	0
h2o[c] + camp[c] -> h[c] + amp[c]	0	0	0	0	0	0	0	0	0
h2o[c] + cgmp[c] -> h[c] + gmp[c]	0	0	0	0	0	0	0	0	0
h2o[c] + ccmp[c] -> h[c] + cmp[c]	0	0	0	0	0	0	0	0	0
h2o[c] + h[c] + amp[c] -> nh3[c] + imp[c]	0	0	0	0	0	0.00316899	0	0.0263347	0
atp[c] + adn[c] -> h[c] + amp[c] + adp[c]	0.00574182	0.00574182	0.00574182	0.00574182	0.00574182	0.00528911	0.00574182	0	0.00574182
2 adp[m] <=> atp[m] + amp[m] + h[m]	0	1.96287e-13	0	0	0	0	0	0	0
atp[m] + damp[m] <=> adp[m] + dadp[m]	0	0	0	0	0	0	0	0	0
2 adp[c] <=> atp[c] + amp[c] + h[c]	-0.178525	-0.0854864	-0.101386	-0.235147	-0.178462	-0.139362	-0.178462	-0.175326	-0.178462
atp[c] + damp[c] <=> adp[c] + dadp[c]	-0.00012	-0.00012	-0.00012	-5.7e-05	-5.7e-05	-0.00012	-5.7e-05	-0.00012	-5.7e-05
trip[c] + h2o[c] <=> adp[c] + amp[c] + h[c]	0	0	0	0	0	0	0	0	0
adp[c] + atp[c] <=> pi[c] + atrp[c]	0	0	0	0	0	0	0	0	0
atp[m] + aps[m] -> adp[m] + paps[m] + h[m]	0	0	0	0	0	0	0	0	0
atp[c] + aps[c] -> adp[c] + paps[c] + h[c]	0	0	0	0	0	0	0	0	0
paps[c] + h2o[c] -> slf[c] + pap[c] + h[c]	0	0	0	0	0	0	0	0	0
h2o[c] + o2[c] + urate[c] -> h2o2[c] + hiura[c]	0	0.0116786	0.00444298	0	0	0	0	0.00903127	0
h2o[m] + hiura[m] -> h[c] + houdhic[m]	0	0.0116786	0.00444298	0	0	0	0	0.00903127	0
houdhic[c] + h[c] -> ratn[c] + co2[c]	0	0.0116786	0.00444298	0	0	0	0	0.00903127	0
ratn[c] <=> satn[c]	0	0.0116786	0.00444298	0	0	0	0	0.00903127	0
h2o[c] + satn[c] -> att[c] + h[c]	0	0.0116786	0.00444298	0	0	0	0	0.00903127	0
att[c] + h2o[c] -> uglx[c] + urea[c]	0	0.0116786	0.00444298	0	0	0	0	0.00903127	0
uglx[c] + h2o[c] + 2 h[c] <=> glx[c] + 2 nh3[c] + co2[c]	0	0.0116786	0.00444298	0	0	0	0	0.00903127	0
gtp[c] -> ppi[c] + cgmp[c]	0	0	0	0	0	0	0	0	0
atp[c] + fgam[c] -> pi[c] + adp[c] + air[c]	0.00433383	0.0163704	0.0131959	0.00433383	0.00433383	0.00433383	0.00433383	0.0133651	0.00433383
gn[c] + prpp[c] <=> gmp[c] + ppi[c]	-6.3e-05	-0.000420933	-0.00448214	0	0	-6.3e-05	0	-6.3e-05	0
h2o[c] + gmp[c] + h[c] -> pi[c] + gsn[c]	0	0	0	0	0	0	0	0	0
pi[c] + dg[c] <=> h2o[c] + dgmp[c] + h[c]	6.3e-05	6.3e-05	6.3e-05	0	0	6.3e-05	0	6.3e-05	0
prfica[c] <=> h2o[c] + imp[c]	0.00433383	0.0163704	0.0131959	0.00433383	0.00433383	0.00433383	0.00433383	0.0133651	0.00433383
h2o[c] + h[c] + adn[c] -> nh3[c] + inos[c]	0	0	0	0	0	0.000452713	0	0.00903127	0
h2o[c] + h[c] + da[c] -> nh3[c] + din[c]	0	0	0	0	0	0	0	0	0
h2o[c] + dcmp[c] + h[c] -> pi[c] + dc[c]	0	0	0	0	0	0	0	0	0
ura[c] + r5p[c] <=> puri5p[c] + h2o[c]	0	0	0	0	0	0	0	0	0
rthio[c] + udp[c] -> h2o[c] + othio[c] + dudp[c] + h[c]	5.7e-05	5.7e-05	5.7e-05	5.7e-05	5.7e-05	5.7e-05	5.7e-05	5.7e-05	5.7e-05
h2o[c] + cmp[c] + h[c] -> pi[c] + cytd[c]	0	0	0	0	0	0	0	0	0
h2o[e] + cmp[e] + h[c] -> pi[e] + cytd[e]	0	0	0	0	0	0	0	0	0
h2o[m] + doroa[m] <=> h[m] + caasp[m]	-0.000948	-0.000948	-0.000948	-0.000948	-0.000948	-0.000948	-0.000948	-0.000948	-0.000948
h2o[c] + doroa[c] <=> h[c] + caasp[c]	0	0	0	0	0	0	0	0	0
doroa[m] + o2[m] <=> oroa[m] + h2o2[m]	0.000948	0.000948	0.000948	0.000948	0.000948	0.000948	0.000948	0.000948	0.000948
prpp[c] + oroa[c] <=> ppi[c] + omp[c]	0.000948	0.000948	0.000948	0.000948	0.000948	0.000948	0.000948	0.000948	0.000948
h[c] + omp[c] -> co2[c] + ump[c]	0.000948	0.000948	0.000948	0.000948	0.000948	0.000948	0.000948	0.000948	0.000948
adp[c] + cdp[c] <=> atp[c] + cmp[c] + h[c]	-0.00220374	-0.00220374	-0.00220374	-0.00220374	-0.00220374	-0.00220374	-0.00220374	-0.00220374	-0.00220374
adp[c] + udp[c] <=> atp[c] + ump[c] + 2 h[c]	-0.000594	-0.000594	-0.000594	-0.000594	-0.000594	-0.000594	-0.000594	-0.000594	-0.000594
atp[c] + dcmp[c] <=> adp[c] + dcdp[c]	-6.3e-05	-6.3e-05	-6.3e-05	-6.3e-05	-6.3e-05	-6.3e-05	-6.3e-05	-6.3e-05	-6.3e-05
h2o[c] + gln[c] + atp[c] + utp[c] -> h[c] + pi[c] + adp[c] + ctp[c] + glu[c]	0	0	0	0	0	0	0	0	0
gtp[c] + uri[c] -> h[c] + gdp[c] + ump[c]	0	0	0	0	0	0	0	0	0
atp[c] + uri[c] -> h[c] + adp[c] + ump[c]	0	0	0	0	0	0	0	0	0
gtp[c] + cytd[c] -> h[c] + gdp[c] + cmp[c]	0	0	0	0	0	0	0	0	0
prpp[c] + ura[c] <=> ppi[c] + ump[c]	0	0	0	0	0	0	0	0	0
h2o[c] + dutp[c] -> h[c] + ppi[c] + dump[c]	0	0	0	0	0	0	0	0	0
metthf[c] + dump[c] -> dhf[c] + dtmp[c]	5.7e-05	5.7e-05	5.7e-05	5.7e-05	5.7e-05	5.7e-05	5.7e-05	5.7e-05	5.7e-05
h2o[c] + h[c] + cytd[c] -> nh3[c] + uri[c]	0	0	0	0	0	0	0	0	0
h2o[c] + h[c] + dc[c] -> nh3[c] + du[c]	0	0	0	0	0	0	0	0	0
h2o[c] + h[c] + dcmp[c] -> nh3[c] + dump[c]	0	0	0	0	0	0	0	0	0
atp[c] + h[c] + dtmp[c] -> adp[c] + dtdp[c]	0	0	0	0	0	0	0	0	0
atp[c] + h[c] + dump[c] <=> adp[c] + dudp[c]	-5.7e-05	-5.7e-05	-5.7e-05	-5.7e-05	-5.7e-05	-5.7e-05	-5.7e-05	-5.7e-05	-5.7e-05
atp[c] + psdine[c] -> adp[c] + puri5p[c] + h[c]	0	0	0	0	0	0	0	0	0
nh3[c] + atp[c] + utp[c] -> h[c] + pi[c] + adp[c] + ctp[c]	0.000537	0.000537	0.000537	0.000537	0.000537	0.000537	0.000537	0.000537	0.000537
nadh[c] + 2 ferrib5[c] -> nad[c] + 2 ferrob5[c] + h[c]	0	0	0	0	0	0	0	0	0
nadh[m] + 2 ferrib5[m] -> nad[m] + 2 ferrob5[m] + h[m]	0	0	0	0	0	0	0	0	0
h2o[c] + atp[c] + 3 h[c] -> pi[c] + adp[c] + 4 h[e]	0.741818	0.798989	0.829462	0.731883	0.741818	0.752575	0.741818	0.758969	0.741818
h2o[m] + atp[m] + 3 h[m] -> pi[m] + adp[m] + 4 h[c]	0	0	0	0	0	0	0	0.0156187	0
h2o[c] + atp[c] + k[e] -> pi[c] + adp[c] + k[c]	0	0	0	0	0	0	0	0	0
h2o[c] + ppi[c] -> 2 pi[c]	0.200743	0.166786	0.123605	0.257429	0.200743	0.161581	0.200743	0.197937	0.200743
h2o[c] + pppi[c] + h[c] <=> pi[c] + ppi[c]	0	0	0	0	0	0	0	0	0
h2o2[p] + meth[p] -> 2 h2o[p] + fald[p]	0	0	0	0	0	0	0	0	0
h2o2[m] + meth[m] -> 2 h2o[m] + fald[m]	0	0	0	0	0	0	0	0	0
h2o2[c] + meth[c] -> 2 h2o[c] + fald[c]	0	0	0	0	0	0	0	0	0
h2o2[c] + eth[c] -> 2 h2o[c] + acal[c]	0	0.0266725	0	0.0549057	0	0.0955468	0	0.107698	0
h2o2[m] + eth[m] -> 2 h2o[m] + acal[m]	0	0	0	0	0	0.000948	0	0.000948	0
h2o2[p] + eth[p] -> 2 h2o[p] + acal[p]	0	0	0	0	0	0	0	0	0
nad[c] + hygta[c] -> h[c] + nadh[c] + fgt[c]	0	0	0	0	0	0	0	0	0
h2o[e] + fgt[e] <=> h[e] + for[e] + gsh[e]	0	0	0	0	0	0	0	0	0
h[c] + nadph[c] + metthf[c] <=> nadp[c] + mthf[c]	0	0	0	0.00574182	0	0	0	0	0
atp[c] + glyn[c] -> h[c] + adp[c] + t3p2[c]	0	0	0	0	0	0	0	0	0
tham[c] + nadh[c] + h[c] + o2[c] -> thamno[c] + nad[c] + h2o[c]	0	0	0	0	0	0	0	0	0
t3p1[c] + glyn[c] <=> fald[c] + x5p[c] + h[c]	0	0	0	0	0	0	0	0	0
h2o[c] + co2[c] -> h[c] + hco3[c]	1.44289	0.997274	1.02441	1.28879	1.44289	1.33774	1.44289	1.27803	1.44289
h2o[e] + co2[e] -> h[e] + hco3[e]	0	0	0	0.00345872	2.7885	0	0	2.7582	0
co2[m] + hpsamlys[m] <=> gly[m] + hplys[m]	0	-0.0111299	-0.0143494	0	0	0	0	0	0
5 h[c] + 3 nadph[c] + hno2[c] -> h2o[c] + 3 nadp[c] + nh4oh[c]	0	0	0	0.0971421	6.3285e-10	0.00367871	0	0.00980521	0
nh3[m] + nadh[m] + co2[m] + metthf[m] <=> nad[m] + gly[m] + thf[m]	-0.00738384	0.014732	0.000313047	0.0245187	-0.00738383	-0.00636625	-0.00738384	0.0147132	-0.00738383
h[c] + nadh[c] + hno3[c] -> h2o[c] + nad[c] + hno2[c]	0	0	0	0.0971421	6.3285e-10	0.00367871	0	0.00980521	0
h2o[c] + pap[c] -> pi[c] + amp[c]	0	0	0	0	0	0	0	0	0
rthio[c] + paps[c] -> slfi[c] + othio[c] + pap[c]	0	0	0	0	0	0	0	0	0
3 h[c] + 3 nadph[c] + slfi[c] -> 3 h2o[c] + 3 nadp[c] + h2s[c]	0	0	0	0	0	0	0	0	0
h2o[c] + o2[c] + slfi[c] -> h2o2[c] + slf[c] + h[c]	0	0	0	0	0	0	0	0	0
cysne[c] + h2o[c] -> hcys[c] + nh3[c] + pyr[c]	0	0	0	0	0	0	0	0	0
osuhs[c] + cys[c] -> cysne[c] + succ[c] + h[c]	0	0	0	0	0	0	0	0	0
tsulf[c] <=> s[c] + slfi[c]	0	0	0	0	0	0	0	0	0
ser[m] + accoa[m] -> oaser[m] + coa[m]	0	0	0	0	0	0	0	0	0
3.88 h[c] + pi[m] + adp[m] -> h2o[m] + 3.88 h[m] + atp[m]	6.25732	6.43107	6.43176	6.38373	6.25732	6.2672	6.25735	6.18771	6.25735
5 h[m] + nadh[m] + q[m] -> nad[m] + 4 h[c] + qh2[m]	2.12166	2.14161	2.12828	2.25247	2.12166	2.09929	2.12164	2.20178	2.12164
0.5 o2[m] + 6 h[m] + 2 fero[m] -> h2o[m] + 4 h[c] + 2 feri[m]	2.16251	2.23036	2.24536	2.23463	2.16251	2.19757	2.16248	2.18706	2.16248
h2o[c] + atp[c] + cu[c] -> pi[c] + adp[c] + cu[e]	0	0	0	0	0	0	0	0	0
h2o[c] + atp[c] + na[c] -> pi[c] + adp[c] + na[e]	0	0	0	0	0	0	0	0	0
fum[m] + fadh2[m] -> succ[m] + fad[m]	0.017006	0	0	0.0914598	0.017006	0.0485495	0	0.0267181	0.017006
fum[c] + fadh2[c] -> succ[c] + fad[c]	0	0	0	0	0	0	0	0	0
fadh2[m] + q[m] -> fad[m] + qh2[m]	0	0.0571934	0.0792858	0.165691	-1.36849e-09	0.0627148	0.017006	0.0584049	0
2 h[m] + qh2[m] + 2 feri[m] -> 4 h[c] + q[m] + 2 fero[m]	2.16251	2.23131	2.2463	2.23558	2.16251	2.19757	2.16248	2.18706	2.16248
0.5 o2[m] + qh2[m] -> h2o[m] + q[m]	0	0.219676	0.257658	0.314668	0	0.0364608	0	0.111646	0
atp[c] + slf[c] + h[c] -> ppi[c] + aps[c]	0	0	0	0	0	0	0	0	0
nh4oh[c] <=> h2o[c] + nh3[c]	0	0	0	0.0971421	6.3285e-10	0.00367871	0	0.00980521	0
nite[c] + 2 h2o[c] -> carbo[c] + nh3[c]	0	0	0	0	0	0	0	0	0
nite[e] + 2 h2o[e] -> carbo[e] + nh3[e]	0	0	0	0	0	0	0	0	0
atp[m] + top[m] -> adp[m] + ahmp[m] + h[m]	0	0	0	0	0	0	0	0	0
atp[c] + top[c] -> adp[c] + ahmp[c] + h[c]	0	0	0	0	0	0	0	0	0
atp[c] + ahmp[c] -> adp[c] + ahmpp[c]	0	0	0	0	0	0	0	0	0
atp[m] + ahmp[m] -> adp[m] + ahmpp[m]	0	0	0	0	0	0	0	0	0
ecys[m] + cys[m] <=> esul[m] + ala[m]	0	0	0	0	0	0	0	0	0
thzp[c] + ahmpp[c] + 2 h[c] -> ppi[c] + thmp[c]	0	0	0	0	0	0	0	0	0
thmp[c] + h2o[c] + h[c] -> thm[c] + pi[c]	0	0	0	0	0	0	0	0	0
thm[c] + h2o[c] -> thz[c] + top[c] + h[c]	0	0	0	0	0	0	0	0	0
atp[c] + thz[c] -> h[c] + adp[c] + thzp[c]	0	0	0	0	0	0	0	0	0
atp[c] + thdp[c] -> adp[c] + thtp[c]	0	0	0	0	0	0	0	0	0
atp[c] + thm[c] -> amp[c] + thdp[c] + h[c]	0	0	0	0	0	0	0	0	0
3 h2o[c] + gtp[c] -> 2 h[c] + ppi[c] + for[c] + d6rp5p[c]	0.00122283	0.00122283	0.00122283	0.00122283	0.00122283	0.00122283	0.00122283	0.00122283	0.00122283
h[c] + nadh[c] + d6rp5p[c] -> nad[c] + d6pr5po[c]	0.00122283	0.00122283	0.00122283	0.00122283	0.00122283	0.00122283	0.00122283	0.00122283	0.00122283
d6pr5po[c] + h2o[c] + h[c] -> apdruci[c] + nh3[c]	0.00122283	0.00122283	0.00122283	0.00122283	0.00122283	0.00122283	0.00122283	0.00122283	0.00122283
apdruci[c] + h2o[c] + h[c] -> aura[c] + pi[c]	0.00122283	0.00122283	0.00122283	0.00122283	0.00122283	0.00122283	0.00122283	0.00122283	0.00122283
rl5p[c] -> h[c] + for[c] + db4p[c]	0.00244566	0.00244566	0.00244566	0.00244566	0.00244566	0.00244566	0.00244566	0.00244566	0.00244566
aura[c] + db4p[c] -> d8rl[c] + 2 h2o[c] + pi[c]	0.00244566	0.00244566	0.00244566	0.00244566	0.00244566	0.00244566	0.00244566	0.00244566	0.00244566
2 d8rl[c] + h[c] -> vb2[c] + aura[c]	0.00122283	0.00122283	0.00122283	0.00122283	0.00122283	0.00122283	0.00122283	0.00122283	0.00122283
atp[m] + vb2[m] -> adp[m] + fmn[m]	0	0	0	0	0	0	0	0	0
atp[c] + vb2[c] -> adp[c] + fmn[c]	0	0	0	0	0	0	0	0	0
atp[c] + fmn[c] + h[c] -> ppi[c] + fad[c]	0	0	0	0	0	0	0	0	0
h2o[e] + fmn[e] -> pi[e] + vb2[e]	0	0	0	0	0	0	0	0	0
h2o[c] + fmn[c] -> pi[c] + vb2[c]	0	0	0	0	0	0	0	0	0
atp[c] + pdxal[c] -> adp[c] + plp[c]	1000	1000	1000	1000	1000	1000	0	1000	1000
atp[c] + pdxam[c] -> h[c] + adp[c] + pdxam5pi[c]	0	0	0	0	0	0	0	0	0
atp[c] + vb6[c] -> h[c] + adp[c] + pdxi5pi[c]	0	0	0	0	0	0	0	0	0
h[c] + adp[c] + pdxam5pi[c] -> atp[c] + pdxam[c]	0	0	0	0	0	0	0	0	0
h[c] + adp[c] + pdxi5pi[c] -> atp[c] + vb6[c]	0	0	0	0	0	0	0	0	0
adp[c] + plp[c] -> atp[c] + pdxal[c]	1000	1000	1000	1000	1000	1000	0.00044331	1000	1000
pdxal[c] + nadph[c] + h[c] -> vb6[c] + nadp[c]	0.00044331	0.00044331	0.00044331	0.00044331	0.00044331	0.00044331	0.00044331	0.00044331	0.00044331
glal[c] + obut[c] + ala[c] -> vb6[c]	0	0	0	0	0	0	0	0	0
akg[m] + pht[m] <=> glu[m] + ohpbt[m]	0	0	0	0	0	0	0	0	0
akg[c] + pht[c] <=> glu[c] + ohpbt[c]	0	0	0	0	0	0	0	0	0
t3p1[c] + rl5p[c] + gln[c] -> pi[c] + plp[c] + glu[c] + 3 h2o[c]	0.00044331	0.00044331	0.00044331	0.00044331	0.00044331	0.00044331	0.00044331	0.00044331	0.00044331
t3p1[m] + rl5p[m] + gln[m] -> pi[m] + plp[m] + glu[m] + 3 h2o[m]	0	0	0	0	0	0	0	0	0
2 h[c] + prpp[c] + qa[c] -> ppi[c] + co2[c] + ncn[c]	0.0127691	0.0127691	0.0127691	0.0127691	0.0127691	0.0127691	0.0127691	0.0127691	0.0127691
asp[c] + nad[c] -> 2 h[c] + nadh[c] + iasp[c]	0	0	0	0	0	0	0	0	0
asp[c] + nadp[c] -> 2 h[c] + nadph[c] + iasp[c]	0.0127691	0.0127691	0.0127691	0.0127691	0.0127691	0.0127691	0.0127691	0.0127691	0.0127691
t3p2[c] + iasp[c] + h[c] -> 2 h2o[c] + pi[c] + qa[c]	0.0127691	0.0127691	0.0127691	0.0127691	0.0127691	0.0127691	0.0127691	0.0127691	0.0127691
prpp[c] + nica[c] + h[c] -> ppi[c] + ncn[c]	0	0	0	0	0	0	0	0	0
2 h[c] + r1p[c] + nicd[c] <=> pi[c] + nnr[c]	0.018051	0.0500529	0.0396474	0.018051	0.018051	0.0185037	0.018051	0.0270822	0.018051
2 h[c] + r1p[c] + nica[c] <=> pi[c] + nar[c]	-0.0127691	-0.0127691	-0.0127691	-0.0127691	-0.0127691	-0.0127691	-0.0127691	-0.0127691	-0.0127691
pi[c] + nar[c] -> h2o[c] + ncn[c] + h[c]	0	999.987	999.987	0	999.987	0	0	0	999.987
atp[c] + nar[c] -> adp[c] + ncn[c] + h[c]	0	0	0	0	0	0	0	0	0
atp[c] + nnr[c] -> adp[c] + nmn[c] + h[c]	0.018051	0.0500529	0.0396474	0.018051	0.018051	0.0185037	0.018051	0.0270822	0.018051
h[c] + h2o[c] + ncn[c] -> pi[c] + nar[c]	0.0127691	1000	1000	0.0127691	1000	0.0127691	0.0127691	0.0127691	1000
h2o[c] + nmn[c] + h[c] -> pi[c] + nnr[c]	0	0	0	0	0	0	0	0	0
atp[c] + ncn[c] + h[c] -> ppi[c] + dmnad[c]	0	0	0	0	0	0	0	0	0
atp[c] + nmn[c] + h[c] -> ppi[c] + nad[c]	0	0	0	0	0	0	0	0	0
h2o[c] + nad[c] -> 2 h[c] + amp[c] + nmn[c]	0	-2.36107e-13	0	0	0	0	0	0	2.40079e-13
h2o[c] + gln[c] + atp[c] + dmnad[c] -> glu[c] + amp[c] + ppi[c] + nad[c] + h[c]	0	0	0	0	0	0	0	0	0
nmn[c] + ppi[c] <=> nicd[c] + prpp[c] + h[c]	0.018051	0.0500529	0.0396474	0.018051	0.018051	0.0185037	0.018051	0.0270822	0.018051
atp[c] + nad[c] -> h[c] + nadp[c] + adp[c]	0	1.09915e-12	0	0	0	0	0	0	0
nadp[c] + h[c] + refdox[c] -> nadph[c] + oxfdox[c]	0	0	0	0	0	0	0	0	0
h2o[m] + metthf[m] + oival[m] -> thf[m] + akp[m]	0.00251784	0.00251784	0.00251784	0.00251784	0.00251784	0.00251784	0.00251784	0.00251784	0.00251784
h[m] + nadph[m] + akp[m] -> nadp[m] + pant[m]	0.00251784	0.00251784	0.00251784	0.00251784	0.00251784	0.00251784	0.00251784	0.00251784	0.00251784
atp[c] + pnto[c] -> h[c] + adp[c] + ppnto[c]	0	0	0	0	0	0	0	0	0
cys[c] + ctp[c] + ppnto[c] -> h[c] + ppi[c] + cmp[c] + ppntocys[c]	0	0	0	0	0	0	0	0	0
h[c] + ppntocys[c] -> co2[c] + ppthe[c]	0	0	0	0	0	0	0	0	0
atp[c] + ppthe[c] + h[c] -> ppi[c] + dpcoa[c]	0	0	0	0	0	0	0	0	0
atp[c] + dpcoa[c] -> h[c] + coa[c] + adp[c]	0	0	0	0	0	0	0	0	0
coa[c] + apoacp[c] + h2o[c] -> pap[c] + acp[c] + h[c]	0	0	0	0	0	0	0	0	0
acp[c] -> apoacp[c] + ppthe[c]	0	0	0	0	0	0	0	0	0
6 h[c] + 4 nadph[c] + 3 malcoa[c] -> 2 h2o[c] + 2 co2[c] + 4 nadp[c] + 2 coa[c] + chcoa[c]	0	0	0	0	0	0	0	0	0
6 h[m] + 4 nadph[m] + 3 malcoa[m] -> 2 h2o[m] + 2 co2[m] + 4 nadp[m] + 2 coa[m] + chcoa[m]	0	0	0	0	0	0	0	0	0
ala[m] + h[m] + chcoa[m] -> co2[m] + coa[m] + aona[m]	0	0	0	0	0	0	0	0	0
ala[c] + h[c] + chcoa[c] -> co2[c] + coa[c] + aona[c]	0	0	0	0	0	0	0	0	0
sam[m] + aona[m] -> danna[m] + samob[m]	0	0	0	0	0	0	0	0	0
danna[m] + atp[m] + co2[m] -> adp[m] + pi[m] + dtb[m] + 2 h[m]	0	0	0	0	0	0	0	0	0
2 sam[m] + dtb[m] + s[m] + h[m] -> 2 met[m] + bt[m] + 2 da[m]	0	0	0	0	0	0	0	0	0
atp[c] + bt[c] -> ppi[c] + btamp[c]	0	0	0	0	0	0	0	0	0
btamp[c] -> bccp[c] + ppi[c]	0	0	0	0	0	0	0	0	0
c80acp[m] + 2 s[m] + 2 sam[m] -> lpacp[m] + 2 met[m] + 2 dad5[m]	0	0	0	0	0	0	0	0	0
pn6ol[m] + 2 s[m] + 2 sam[m] -> pn6ll[m] + 2 met[m] + 2 dad5[m]	0	0	0	0	0	0	0	0	0
c80acp[c] + 2 s[c] + 2 sam[c] <=> lpacp[c] + 2 met[c] + 2 dad5[c]	0	0	0	0	0	0	0	0	0
c80acp[m] + apop[m] -> pn6ol[m] + acp[m] + h[m]	0	0	0	0	0	0	0	0	0
lpacp[m] + apop[m] -> pn6ll[m] + acp[m] + h[m]	0	0	0	0	0	0	0	0	0
lipt[c] + atp[c] + h[c] -> lipamp[c] + ppi[c]	0	0	0	0	0	0	0	0	0
lipamp[c] + apop[c] -> pn6ll[c] + amp[c] + 2 h[c]	0	0	0	0	0	0	0	0	0
2 gtp[c] + o2[c] -> 2 cpmp[c] + 2 ppi[c]	0	0	0	0	0	0	0	0	0
cpmp[c] + 2 s[c] -> motin[c] + o2[c]	0	0	0	0	0	0	0	0	0
h2o[c] + gtp[c] -> for[c] + ahtd[c] + 2 h[c]	0	0	0	0	0	0	0	0	0
3 h2o[m] + ahtd[m] + h[m] -> 3 pi[m] + dhp[m]	0	0	0	0	0	0	0	0	0
3 h2o[c] + ahtd[c] + h[c] -> 3 pi[c] + dhp[c]	0	0	0	0	0	0	0	0	0
3 h2o[e] + ahtd[e] + h[e] -> 3 pi[e] + dhp[e]	0	0	0	0	0	0	0	0	0
dhp[c] -> ahhmp[c] + glal[c]	0	0	0	0	0	0	0	0	0
atp[c] + ahhmp[c] -> amp[c] + ahhmd[c] + h[c]	0	0	0	0	0	0	0	0	0
abee[m] + ahhmp[m] -> h2o[m] + dhpt[m]	0	0	0	0	0	0	0	0	0
ahhmd[m] + abee[m] -> ppi[m] + dhpt[m]	0	0	0	0	0	0	0	0	0
abee[c] + ahhmp[c] -> h2o[c] + dhpt[c]	0	0	0	0	0	0	0	0	0
ahhmd[c] + abee[c] -> ppi[c] + dhpt[c]	0	0	0	0	0	0	0	0	0
h[c] + nadph[c] + dhf[c] -> thf[c] + nadp[c]	5.7e-05	5.7e-05	0	5.7e-05	5.7e-05	5.7e-05	0	0	5.7e-05
2 h[c] + 2 nadph[c] + fot[c] -> 2 nadp[c] + thf[c]	0	0	5.7e-05	0	0	0	5.7e-05	5.7e-05	0
nadp[c] + dhf[c] <=> h[c] + nadph[c] + fot[c]	0	0	5.7e-05	0	0	0	5.7e-05	5.7e-05	0
glu[c] + atp[c] + dhpt[c] -> pi[c] + adp[c] + dhf[c]	0	0	0	0	0	0	0	0	0
ahtd[c] + 2 nadph[c] + 2 h[c] -> bh4[c] + 2 nadp[c] + pppi[c]	0	0	0	0	0	0	0	0	0
bh4[c] + nadp[c] -> bh2[c] + nadph[c] + h[c]	0	0	0	0	0	0	0	0	0
chor[c] + gln[c] -> adchor[c] + glu[c]	0	0	0	0	0	0	0	0	0
adchor[c] <=> abee[c] + pyr[c] + h[c]	0	0	0	0	0	0	0	0	0
h[c] + h2o[c] + d6pgc[c] -> pi[c] + glcnt[c]	0	0	0	0	0	0	0	0	0
h[m] + h2o[m] + d6pgc[m] -> pi[m] + glcnt[m]	0	0	0	0	0	0	0	0	0
h[e] + h2o[e] + d6pgc[e] -> pi[e] + glcnt[e]	0	0	0.0550082	0	0	0	0	0	0
nadph[c] + methf[c] <=> nadp[c] + metthf[c]	-0.00866766	-0.0327407	-0.0263919	-0.00866766	-0.00866766	-0.00866766	-0.00866766	-0.0267302	-0.00866766
h2o[c] + methf[c] + gar[c] -> 2 h[c] + thf[c] + fgar[c]	0.00433383	0.0120365	0.00886212	0.00433383	0	0	0	0.00903127	0.00433383
fthf[m] + lmettrna[m] -> h[m] + thf[m] + fofmet[m]	0	0	0	0	0	0	0	0	0
fthf[c] + lmettrna[c] -> h[c] + thf[c] + fofmet[c]	0	0	0	0	0	0	0	0	0
nh3[c] + metthf[c] + dhplys[c] <=> h[c] + thf[c] + hpsamlys[c]	0	-0.0111299	-0.0143494	0	0	0	0	0	0
atp[m] + foli[m] + h[m] -> pi[m] + adp[m] + methf[m]	0	0	0	0	0	0	0	0	0
glu[c] + atp[c] + glutrna[c] <=> amp[c] + ppi[c] + lglutrna[c]	0	0	0	0	0	0	0	0	0
glu[m] + atp[m] + glutrna[m] <=> amp[m] + ppi[m] + lglutrna[m]	0	0	0	0	0	0	0	0	0
gln[c] + atp[c] + glntrna[c] <=> amp[c] + ppi[c] + lglntrna[c]	0	0	0	0	0	0	0	0	0
2 amievul[c] -> 2 h2o[c] + h[c] + ppbg[c]	0	0.0221494	0	0.0446703	0	0	0	0	0
h2o[m] + 4 ppbg[m] <=> 4 nh3[m] + hmtb[m]	0	0	0	0	0	0	0	0	0
hmtb[c] -> upgiii[c] + h2o[c]	0	0	0	0	0	0	0	0	0
2 sam[c] + upgiii[c] -> h[c] + 2 sah[c] + precor[c]	0	0	0	0	0	0	0	0	0
4 h[c] + upgiii[c] -> 4 co2[c] + cpgiii[c]	0	0	0	0	0	0	0	0	0
upgi[c] -> 4 co2[c] + cpgi[c] + 4 h[c]	0	0	0	0	0	0	0	0	0
cpgi[c] + nad[c] -> nadh[c] + 5 h[c] + cpri[c]	0	0	0	0	0	0	0	0	0
o2[m] + 2 h[m] + cpgiii[m] -> 2 h2o[m] + 2 co2[m] + ppgix[m]	0	0	0	0	0	0	0	0	0
3 o2[m] + ppgix[m] -> 3 h2o2[m] + pprix[m]	0	0	0	0	0	0	0	0	0
pprix[m] + fe2[c] -> 2 h[c] + hemeb[m]	0	0	0	0	0	0	0	0	0
h2o[c] + hemeb[c] + fpp[c] + h[c] -> ppi[c] + hemeo[c]	0	0	0	0	0	0	0	0	0
2 h[m] + hemeb[m] + apoce[m] -> cytc[m]	0	0	0	0	0	0	0	0	0
o2[c] + 4 fe2[c] + 4 h[c] -> 4 fe3[c] + 2 h2o[c]	0	0	0	0	0	0	0	0	0
alka[c] + 4hba[c] + h[c] -> hex4hyb[c] + ppi[c]	0	0	0	0	0	0	0	0	0
ggpp[c] + 2 ippp[c] -> alka[c] + 2 ppi[c]	0	0	0	0	0	0	0	0	0
hmhmb[m] + sam[m] -> 2 q[m] + sah[m] + h[m]	0	0	0	0	0	0	0	0	0
2 hex4hyb[m] + o2[m] -> 2 3dh5hpb[m]	0	0	0	0	0	0	0	0	0
sam[m] + 3dh5hpb[m] -> sah[m] + hhm[m] + h[m]	0	0	0	0	0	0	0	0	0
hhm[m] + h[m] -> co2[m] + hm[m]	0	0	0	0	0	0	0	0	0
o2[m] + nadph[m] + hm[m] -> h2o[m] + nadp[m] + h[m] + hmb[m]	0	0	0	0	0	0	0	0	0
hmb[m] + sam[m] -> hmmb[m] + sah[m] + h[m]	0	0	0	0	0	0	0	0	0
hmmb[m] + o2[m] + nadph[m] + h[m] -> hmhmb[m] + nadp[m] + h2o[m]	0	0	0	0	0	0	0	0	0
chor[c] -> 4hba[c] + pyr[c]	0	0	0	0	0	0	0	0	0
h[c] + fthf[c] <=> h2o[c] + methf[c]	-0.00433383	-0.0207042	-0.0175298	-0.00433383	-0.00866766	-0.00866766	-0.00866766	-0.0176989	-0.00433383
air[c] + h[c] -> pi[c] + ac[c] + top[c]	0	0	0	0	0	0	0	0	0
nad[c] + metthf[c] -> nadh[c] + methf[c]	0	0	0	0	0	0	0	0	0
h2o[c] + hemeo[c] -> 4 h[c] + hemea[c]	0	0	0	0	0	0	0	0	0
4hba[m] + npp[m] -> h[m] + ppi[m] + n4hbz[m]	0	0	0	0	0	0	0	0	0
homogen[m] + pypp[m] + h[m] -> co2[m] + ppi[m] + mpyq[m]	0	0	0	0	0	0	0	0	0
ctp[m] + dol[m] + h[m] -> cdp[m] + dolp[m]	0	0	0	0	0	0	0	0	0
udpnag[c] + dolp[c] <=> ump[c] + nadgldpl[c] + 2 h[c]	0	0	0	0	0	0	0	0	0
udpg[m] + dolp[m] <=> udp[m] + dbdgp[m] + h[m]	0	0	0	0	0	0	0	0	0
gdpman[c] + dolp[c] -> gdp[c] + dolmanp[c] + h[c]	0	0	0	0	0	0	0	0	0
doldp[c] + h2o[c] + 2 h[c] -> dolp[c] + pi[c]	0	0	0	0	0	0	0	0	0
dolmanp[c] + h[c] -> dolp[c] + mannan[c]	0	0	0	0	0	0	0	0	0
h2o[c] + mannan[c] -> man[c]	0	0	0	0	0	0	0	0	0
udpnag[c] + pins[c] + h[c] -> udp[c] + nadgpis[c]	0	0	0	0	0	0	0	0	0
2 h[c] + 2 nadph[c] + hmgcoa[c] <=> 2 nadp[c] + coa[c] + mvl[c]	0	0.0150186	0.007417	0	0	0	0	0	0
atp[c] + mvl[c] -> h[c] + adp[c] + pmvl[c]	0	0.0150186	0.007417	0	0	0	0	0	0
atp[c] + h[c] + pmvl[c] -> adp[c] + ppmvl[c]	0	0.0150186	0.007417	0	0	0	0	0	0
atp[c] + ppmvl[c] + h[c] -> co2[c] + pi[c] + adp[c] + ippp[c]	0	0.0150186	0.007417	0	0	0	0	0	0
ippp[m] <=> dmpp[m] + h[m]	0	0	0	0	0	0	0	0	0
2 ippp[c] + dmpp[c] -> 2 ppi[c] + fpp[c]	0	0	0	0	0	0	0	0	0
fpp[c] + ippp[c] -> ppi[c] + ggpp[c]	0	0	0	0	0	0	0	0	0
ttcgdt[c] + ippp[c] <=> dedip[c] + ppi[c]	0	0	0	0	0	0	0	0	0
fpp[c] + pcysn[c] + h[c] <=> sfp[c] + ppi[c]	0	0	0	0	0	0	0	0	0
sfp[c] + h2o[c] + 2 h[c] <=> pcsfcys[c] + pt[c]	0	0	0	0	0	0	0	0	0
sam[c] + pcsfcys[c] <=> sah[c] + pcsfcysme[c] + h[c]	0	0	0	0	0	0	0	0	0
facys[m] + o2[m] + h2o[m] -> 2t6tfal[m] + cys[m] + h2o2[m]	0	0	0	0	0	0	0	0	0
facys[c] + o2[c] + h2o[c] -> 2t6tfal[c] + cys[c] + h2o2[c]	0	0	0	0	0	0	0	0	0
2 fpp[c] + nadph[c] + 3 h[c] -> 2 ppi[c] + sql[c] + nadp[c]	0	0	0	0	0	0	0	0	0
sql[c] + o2[c] + nadph[c] + h[c] -> s23e[c] + nadp[c] + h2o[c]	0	0	0	0	0	0	0	0	0
s23e[c] -> lnst[c]	0	0	0	0	0	0	0	0	0
atxin[c] + nadh[c] + h[c] + o2[c] -> vlxin[c] + nad[c] + h2o[c]	0	0	0	0	0	0	0	0	0
atxin[c] + nadph[c] + h[c] + o2[c] -> vlxin[c] + nadp[c] + h2o[c]	0	0	0	0	0	0	0	0	0
zextin[c] + nadh[c] + h[c] + o2[c] -> axtin[c] + nad[c] + h2o[c]	0	0	0	0	0	0	0	0	0
zextin[c] + nadph[c] + h[c] + o2[c] -> axtin[c] + nadp[c] + h2o[c]	0	0	0	0	0	0	0	0	0
apine[m] + o2[m] + 2 h[m] + 2 e[m] <=> pil[m] + h2o[m]	0	0	0	0	0	0	0	0	0
apine[c] + o2[c] + 2 h[c] + 2 e[c] <=> pil[c] + h2o[c]	0	0	0	0	0	0	0	0	0
apine[m] + nadh[m] + h[m] + o2[m] -> apiox[m] + nad[m] + h2o[m]	0	0	0	0	0	0	0	0	0
2mdal[c] + nad[c] + h2o[c] -> c2mdica[c] + nadh[c] + h[c]	0	0	0	0	0	0	0	0	0
genal[c] + nad[c] + h2o[c] <=> geac[c] + nadh[c] + 2 h[c]	0	0	0	0	0	0	0	0	0
rcal[c] + nad[c] + h2o[c] -> ciate[c] + nadh[c] + h[c]	0	0	0	0	0	0	0	0	0
scial[c] + nad[c] + h2o[c] -> ciate[c] + nadh[c] + h[c]	0	0	0	0	0	0	0	0	0
dmohcoa[c] + coa[c] <=> al3ecoa[c] + ppacoa[c]	0	0	0	0	0	0	0	0	0
coa[m] + mcecoa[m] -> accoa[m] + ppacoa[m]	0.00574182	0.00574182	0.00574182	0	0.00574182	0.00777698	0.00574182	0.0118046	0.00574182
cicit[c] + h2o[c] -> ci2a[c] + dglc[c]	0	0	0	0	0	0	0	0	0
ci2a[c] + h[c] -> corn[c] + h2o[c]	0	0	0	0	0	0	0	0	0
cmcoa[c] + sme[c] <=> coa[c] + 4cmsma[c]	0	0	0	0	0	0	0	0	0
rtol[m] <=> ptanl[m]	0	0	0	0	0	0	0	0	0
padh[m] + h2o[m] <=> epsm[m] + co2[m] + meth[m]	0	0	0	0	0	0	0	0	0
emet[m] + h2o[m] <=> egn[m] + meth[m]	0	0	0	0	0	0	0	0	0
emet[c] + h2o[c] <=> egn[c] + meth[c]	0	0	0	0	0	0	0	0	0
tmetac[c] + o2[c] + 2 h2o[c] <=> tmetlan[c] + co2[c] + h2o2[c]	0	0	0	0	0	0	0	0	0
dlphe[c] + o2[c] -> sdopa[c]	0	0	0	0	0	0	0	0	0
ama[c] + val[c] + cys[c] + 3 atp[c] + h2o[c] -> acv[c] + 3 amp[c] + 3 ppi[c] + 3 h[c]	0	0	0	0	0	0	0	0	0
h2o[m] + peni[m] -> h[m] + penia[m]	0	0	0	0	0	0	0	0	0
dtdp6m[c] + h[c] + nadph[c] -> nadp[c] + dtdpdm[c]	0	0	0	0	0	0	0	0	0
coa[m] + 3oacoa[m] <=> accoa[m] + succoa[m]	0	0	0	0	0	0	0	0	0
coa[c] + 3oacoa[c] <=> accoa[c] + succoa[c]	0	0	0	0	0	0	0	0	0
c4hcoa[c] + nadp[c] <=> aaccoa[c] + nadph[c] + h[c]	0	0	0	0	0	0	0	0	0
2 bmte[m] + o2[m] -> 2 bmtl[m]	0	0	0	0	0	0	0	0	0
2 bmte[c] + o2[c] -> 2 bmtl[c]	0	0	0	0	0	0	0	0	0
bmtl[c] -> 2 h[c] + dibzpne[c]	0	0	0	0	0	0	0	0	0
4nchol[m] + o2[m] + 3 h[m] -> btol[m] + hno2[m] + h2o[m]	0	0	0	0	0	0	0	0	0
4nchol[c] + o2[c] + 3 h[c] -> btol[c] + hno2[c] + h2o[c]	0	0	0	0	0	0	0	0	0
b1pnol[m] + nadh[m] + h[m] + o2[m] -> b12pdiol[m] + nad[m] + h2o[m]	0	0	0	0	0	0	0	0	0
bpla[m] + nadh[m] + h[m] + o2[m] -> b2pol[m] + nad[m] + h2o[m]	0	0	0	0	0	0	0	0	0
bpla[c] + nadh[c] + h[c] + o2[c] -> b2pol[c] + nad[c] + h2o[c]	0	0	0	0	0	0	0	0	0
2 dibzpne[m] + o2[m] <=> 2 4h4hbzte[m]	0	0	0	0	0	0	0	0	0
2 dibzpne[c] + o2 <=> 2 4h4hbzte[c]	0	0	0	0	0	0	0	0	0
nbze[m] + o2[m] + h[m] <=> ccl[m] + hno2[m]	0	0	0	0	0	0	0	0	0
o2[m] + h[m] + nadph[m] + avn[m] -> h2o[m] + nadp[m] + havn[m]	0	0	0	0	0	0	0	0	0
o2[c] + h[c] + nadph[c] + avn[c] -> h2o[c] + nadp[c] + havn[c]	0	0	0	0	0	0	0	0	0
3csol[m] + o2[m] + nadph[m] + h[m] -> 23dlne[m] + nadp[m] + h2o[m]	0	0	0	0	0	0	0	0	0
pnol[m] + o2[m] + nadph[m] + h[m] -> ccl[m] + nadp[m] + h2o[m]	0	0	0	0	0	0	0	0	0
rsnol[m] + o2[m] + nadph[m] + h[m] -> btol[m] + nadp[m] + h2o[m]	0	0	0	0	0	0	0	0	0
3csol[c] + o2[c] + nadph[c] + h[c] -> 23dlne[c] + nadp[c] + h2o[c]	0	0	0	0	0	0	0	0	0
pnol[c] + o2[c] + nadph[c] + h[c] -> ccl[c] + nadp[c] + h2o[c]	0	0	0	0	0	0	0	0	0
rsnol[c] + o2[c] + nadph[c] + h[c] -> btol[c] + nadp[c] + h2o[c]	0	0	0	0	0	0	0	0	0
4hyact[m] + h2o[m] <=> bendl[m] + ac[m] + h[m]	0	0	0	0	0	0	0	0	0
4npha[e] + h2o[e] <=> 4nol[e] + pi[e]	0	0	0	0	0	0	0	0	0
4npha[m] + h2o[m] <=> 4nol[m] + pi[m]	0	0	0	0	0	0	0	0	0
1mpne[m] + o2[m] + nadh[m] + h[m] -> 1hmpne[m] + nad[m] + h2o[m]	0	0	0	0	0	0	0	0	0
3csol[m] + o2[m] + nadh[m] + h[m] -> 3hal[m] + nad[m] + h2o[m]	0	0	0	0	0	0	0	0	0
4eol[m] + nadph[m] + h[m] + o2[m] -> 1eal[m] + nadp[m] + h2o[m]	0	0	0	0	0	0	0	0	0
bendl[m] + nadph[m] + h[m] + o2[m] -> btol[m] + nadp[m] + h2o[m]	0	0	0	0	0	0	0	0	0
bendl[m] + o2[m] + nadh[m] + h[m] -> 26dhqne[m] + nad[m] + 2 h2o[m]	0	0	0	0	0	0	0	0	0
bpa[m] + nadh[m] + h[m] + o2[m] -> 22b1pl[m] + nad[m] + h2o[m]	0	0	0	0	0	0	0	0	0
phene[m] + o2[m] + nadh[m] + h[m] -> 1prol[m] + h2o[m] + nad[m]	0	0	0	0	0	0	0	0	0
phene[m] + o2[m] + nadh[m] + h[m] -> phe12ox[m] + h2o[m] + nad[m]	0	0	0	0	0	0	0	0	0
phene[m] + o2[m] + nadh[m] + h[m] -> pheox[m] + h2o[m] + nad[m]	0	0	0	0	0	0	0	0	0
sali[m] + nadh[m] + o2[m] + h[m] -> 25dhba[m] + nad[m] + h2o[m]	0	0	0	0	0	0	0	0	0
sali[m] + nadph[m] + o2[m] + h[m] -> 25dhba[m] + nadp[m] + h2o[m]	0	0	0	0	0	0	0	0	0
trone[c] + h2o[c] <=> trate[c] + h[c]	0	0	0	0	0	0	0	0	0
ccdol[m] + nad[m] -> techol[m] + nadh[m] + h[m]	0	0	0	0	0	0	0	0	0
ccdol[m] + nadp[m] -> techol[m] + nadph[m] + h[m]	0	0	0	0	0	0	0	0	0
cdtbe[m] + nad[m] -> dtbe[m] + nadh[m] + h[m]	0	0	0	0	0	0	0	0	0
cdtbe[m] + nadp[m] -> dtbe[m] + nadph[m] + h[m]	0	0	0	0	0	0	0	0	0
cyzine[c] + h2o[c] + h[c] -> ncmene[c] + nh3[c]	0	0	0	0	0	0	0	0	0
ncmede[c] + h2o[c] <=> cyac[c] + cyne[c]	0	0	0	0	0	0	0	0	0
ncmene[c] + h2o[c] + h[c] -> ncmede[c] + nh3[c]	0	0	0	0	0	0	0	0	0
6hyac[c] + nadp[c] -> adsde[c] + nadph[c] + h[c]	0	0	0	0	0	0	0	0	0
4h4hbzte[m] + h2o[m] <=> 4hba[m] + bendl[m] + h[m]	0	0	0	0	0	0	0	0	0
4h4hbzte[c] + h2o[c] <=> 4hba[c] + bendl[c] + h[c]	0	0	0	0	0	0	0	0	0
1nhyde[m] + nad[m] + h2o[m] -> 1npac[m] + nadh[m] + 2 h[m]	0	0	0	0	0	0	0	0	0
2nhyde[m] + nad[m] + h2o[m] -> 2npac[m] + nadh[m] + h[m]	0	0	0	0	0	0	0	0	0
4hymede[m] + nad[m] + h2o[m] -> 4hmelate[m] + nadh[m] + h[m]	0	0	0	0	0	0	0	0	0
aldmde[m] + nad[m] + h2o[m] -> capmde[m] + nadh[m] + h[m]	0	0	0	0	0	0	0	0	0
aldmde[m] + nadp[m] + h2o[m] -> capmde[m] + nadph[m] + h[m]	0	0	0	0	0	0	0	0	0
cdate[m] + nad[m] -> troate[m] + nadh[m] + h[m]	0	0	0	0	0	0	0	0	0
part[m] + h2o[m] <=> dirica[m] + 4nol[m]	0	0	0	0	0	0	0	0	0
drica[m] + h2o[m] -> dphoric[m] + h2s[m]	0	0	0	0	0	0	0	0	0
poxn[m] + h2o[m] -> dphoric[m] + 4nol[m]	0	0	0	0	0	0	0	0	0
2bhyde[e] + gsh[e] <=> sfgtn[e] + hbr[e]	0	0	0	0	0	0	0	0	0
ab1eox[e] + gsh[e] <=> ab1eoxg[e]	0	0	0	0	0	0	0	0	0
aldpme[e] + gsh[e] <=> 4gcymd[e] + h2o[e]	0	0	0	0	0	0	0	0	0
b2ox[e] + gsh[e] <=> 23d2gbne[e]	0	0	0	0	0	0	0	0	0
b34ox[e] + gsh[e] <=> 34d3h4sne[e]	0	0	0	0	0	0	0	0	0
b45ox[e] + gsh[e] <=> 45dgbne[e]	0	0	0	0	0	0	0	0	0
b78do[e] + gsh[e] <=> 78dgbne[e] + h2o[e]	0	0	0	0	0	0	0	0	0
dihyde[e] + gsh[e] <=> segln[e]	0	0	0	0	0	0	0	0	0
ditne[e] + gsh[e] + 2 h[e] <=> gleion[e] + 2 hbr[e]	0	0	0	0	0	0	0	0	0
sr12ox[e] + gsh[e] <=> 1g2hdne[e]	0	0	0	0	0	0	0	0	0
sr12ox[e] + gsh[e] <=> s1h2gdne[e]	0	0	0	0	0	0	0	0	0
3c2phde[m] + nad[m] + h2o[m] -> 3capac[m] + nadh[m] + h[m]	0	0	0	0	0	0	0	0	0
6mrtpate[c] + h2o[c] <=> 6tmpate[c] + ppi[c] + h[c]	0	0	0	0	0	0	0	0	0
1h2nate[c] + nadh[c] + 2 h[c] + o2[c] -> na12dol[c] + co2[c] + nad[c] + h2o[c]	0	0	0	0	0	0	0	0	0
3meat[c] + o2[c] + nadh[c] + h[c] -> 23dlne[c] + nad[c] + co2[c] + h2o[c]	0	0	0	0	0	0	0	0	0
4hmelate[c] + o2[c] + nadh[c] + h[c] -> 4hmecol[c] + nad[c] + h2o[c] + co2[c]	0	0	0	0	0	0	0	0	0
4melat[c] + o2[c] + nadh[c] + h[c] -> 4mecol[c] + nad[c] + h2o[c] + co2[c]	0	0	0	0	0	0	0	0	0
h2o[c] + co2[c] + nadp[c] + ccl[c] <=> o2[c] + 2 h[c] + nadph[c] + sali[c]	0	0	0	0	0	0	0	0	0
tafen[c] + o2[c] + nadph[c] + h[c] -> tafnox[c] + nadp[c] + h2o[c]	0	0	0	0	0	0	0	0	0
tafen[p] + o2[p] + nadph[p] + h[p] -> tafnox[p] + nadp[p] + h2o[p]	0	0	0	0	0	0	0	0	0
6merpin[c] + 2 h2o[c] + 2 o2[c] <=> 6thate[c] + 2 h2o2[c]	0	0	0	0	0	0	0	0	0
t3chad[c] + h2o[c] <=> t3chac[c] + 2 h[c]	0	0	0	0	0	0	0	0	0
t3chad[m] + h2o[m] <=> t3chac[m] + 2 h[m]	0	0	0	0	0	0	0	0	0
3c2phde[c] + nad[c] + h2o[c] -> 3capac[c] + nadh[c] + h[c]	0	0	0	0	0	0	0	0	0
aldmde[c] + nad[c] + h2o[c] -> capmde[c] + nadh[c] + h[c]	0	0	0	0	0	0	0	0	0
aldmde[c] + nadp[c] + h2o[c] -> capmde[c] + nadph[c] + h[c]	0	0	0	0	0	0	0	0	0
cdate[c] + nad[c] -> troate[c] + nadh[c] + h[c]	0	0	0	0	0	0	0	0	0
6merpin[c] + prpp[c] <=> 6tmpate[c] + ppi[c]	0	0	0	0	0	0	0	0	0
c4hcoa[c] <=> c4dcoa[c] + h2o[c]	0	0	0	0	0	0	0	0	0
2mpne[m] + o2[m] + nadh[m] + h[m] -> 2nmol[m] + nad[m] + h2o[m]	0	0	0	0	0	0	0	0	0
h[c] + nadph[c] + vera[c] -> nadp[c] + dmst[c]	0	0	0	0	0	0	0	0	0
h[c] + nadph[c] + verb[c] -> h2o[c] + nadp[c] + dhdmst[c]	0	0	0	0	0	0	0	0	0
malcoa[c] + acp[c] <=> coa[c] + malacp[c]	1.13597	0.881707	0.860983	1.07041	1.13597	1.1042	1.13598	1.04921	1.13598
accoa[c] + acp[c] -> coa[c] + acacp[c]	0.162282	0.125958	0.122998	0.189901	0.162282	0.166411	0.162283	0.153598	0.162283
acacp[m] + malacp[m] + h[m] <=> aacacp[m] + co2[m] + acp[m]	0	0	0	0	0	0	0	0	0
c40acp[m] + malacp[m] + h[m] <=> c6oacp[m] + co2[m] + acp[m]	0	0	0	0	0	0	0	0	0
c60acp[m] + malacp[m] + h[m] <=> c8oacp[m] + co2[m] + acp[m]	0	0	0	0	0	0	0	0	0
c80acp[m] + malacp[m] + h[m] <=> c10oacp[m] + co2[m] + acp[m]	0	0	0	0	0	0	0	0	0
c100acp[m] + malacp[m] + h[m] <=> c12oacp[m] + co2[m] + acp[m]	0	0	0	0	0	0	0	0	0
c120acp[m] + malacp[m] + h[m] <=> c14oacp[m] + co2[m] + acp[m]	0	0	0	0	0	0	0	0	0
c140acp[m] + malacp[m] + h[m] <=> c16oacp[m] + co2[m] + acp[m]	0	0	0	0	0	0	0	0	0
c160acp[m] + malacp[m] + h[m] <=> c18oacp[m] + acp[m] + co2[m]	0	0	0	0	0	0	0	0	0
c4hacp[m] + nadp[m] <=> aacacp[m] + nadph[m] + h[m]	0	0	0	0	0	0	0	0	0
c6hacp[m] + nadp[m] <=> c6oacp[m] + nadph[m] + h[m]	0	0	0	0	0	0	0	0	0
c8hacp[m] + nadp[m] <=> c8oacp[m] + nadph[m] + h[m]	0	0	0	0	0	0	0	0	0
c10hacp[m] + nadp[m] <=> c10oacp[m] + nadph[m] + h[m]	0	0	0	0	0	0	0	0	0
c12hacp[m] + nadp[m] <=> c12oacp[m] + nadph[m] + h[m]	0	0	0	0	0	0	0	0	0
c14hacp[m] + nadp[m] <=> c14oacp[m] + nadph[m] + h[m]	0	0	0	0	0	0	0	0	0
c16hacp[m] + nadp[m] <=> c16oacp[m] + nadph[m] + h[m]	0	0	0	0	0	0	0	0	0
malacp[c] + acacp[c] + h[c] -> co2[c] + acp[c] + aacacp[c]	0.162282	0.125958	0.122998	0.189901	0.162282	0.166411	0.162283	0.153598	0.162283
c4hacp[c] + nadp[c] <=> aacacp[c] + nadph[c] + h[c]	-0.162282	-0.125958	-0.122998	-0.189901	-0.162282	-0.166411	-0.162283	-0.153598	-0.162283
c4hacp[c] <=> c4dacp[c] + h2o[c]	0.162282	0.125958	0.122998	0.189901	0.162282	0.166411	0.162283	0.153598	0.162283
c40acp[c] + nadp[c] <=> c4dacp[c] + nadph[c] + h[c]	-0.162282	-0.125958	-0.122998	-0.189901	-0.162282	-0.166411	-0.162283	-0.153598	-0.162283
c40acp[c] + malacp[c] + h[c] -> co2[c] + acp[c] + c6oacp[c]	0.162282	0.125958	0.122998	0.153583	0.162282	0.156581	0.162283	0.149268	0.162283
h2o[c] + c40acp[c] -> h[c] + acp[c] + c40[c]	0	0	0	0.036318	0	0.00982942	0	0.00433001	0
atp[c] + coa[c] + c40[c] -> amp[c] + ppi[c] + c40coa[c]	0	0	0	0.036318	0	0.00982942	0	0.00433001	0
c6hacp[c] + nadp[c] <=> c6oacp[c] + nadph[c] + h[c]	-0.162282	-0.125958	-0.122998	-0.153583	-0.162282	-0.156581	-0.162283	-0.149268	-0.162283
c6hacp[c] <=> c6dacp[c] + h2o[c]	0.162282	0.125958	0.122998	0.153583	0.162282	0.156581	0.162283	0.149268	0.162283
c60acp[c] + nadp[c] <=> c6dacp[c] + nadph[c] + h[c]	-0.162282	-0.125958	-0.122998	-0.153583	-0.162282	-0.156581	-0.162283	-0.149268	-0.162283
h2o[c] + c60acp[c] -> h[c] + acp[c] + c60[c]	0	0	0	0.00782683	0	0.000338989	0	0	0
malacp[c] + c60acp[c] + h[c] -> co2[c] + acp[c] + c8oacp[c]	0.162282	0.125958	0.122998	0.145756	0.162282	0.156242	0.162283	0.149268	0.162283
c8hacp[c] + nadp[c] <=> c8oacp[c] + nadph[c] + h[c]	-0.162282	-0.125958	-0.122998	-0.145756	-0.162282	-0.156242	-0.162283	-0.149268	-0.162283
c8hacp[c] <=> c8dacp[c] + h2o[c]	0.162282	0.125958	0.122998	0.145756	0.162282	0.156242	0.162283	0.149268	0.162283
c80acp[c] + nadp[c] <=> c8dacp[c] + nadph[c] + h[c]	-0.162282	-0.125958	-0.122998	-0.145756	-0.162282	-0.156242	-0.162283	-0.149268	-0.162283
h2o[c] + c80acp[c] -> h[c] + acp[c] + c80[c]	0	0	0	0.000207181	0	0	0	0	0
atp[c] + coa[c] + c80[c] -> amp[c] + ppi[c] + c80coa[c]	0	0	0	0.000207181	0	0	0	0	0
malacp[c] + c80acp[c] + h[c] -> co2[c] + acp[c] + c10oacp[c]	0.162282	0.125958	0.122998	0.145549	0.162282	0.156242	0.162283	0.149268	0.162283
c10hacp[c] + nadp[c] <=> c10oacp[c] + nadph[c] + h[c]	-0.162282	-0.125958	-0.122998	-0.145549	-0.162282	-0.156242	-0.162283	-0.149268	-0.162283
c10hacp[c] <=> c10dacp[c] + h2o[c]	0.162282	0.125958	0.122998	0.145549	0.162282	0.156242	0.162283	0.149268	0.162283
c100acp[c] + nadp[c] <=> c10dacp[c] + nadph[c] + h[c]	-0.162282	-0.125958	-0.122998	-0.145549	-0.162282	-0.156242	-0.162283	-0.149268	-0.162283
h2o[c] + c100acp[c] -> h[c] + acp[c] + c100[c]	0	0	0	0	0	0	0	0	0
atp[c] + coa[c] + c100[c] -> amp[c] + ppi[c] + c100coa[c]	0	0	0	0	0	0	0	0	0
malacp[c] + c100acp[c] + h[c] -> co2[c] + acp[c] + c12oacp[c]	0.162282	0.125958	0.122998	0.145549	0.162282	0.156242	0.162283	0.149268	0.162283
c12hacp[c] + nadp[c] <=> c12oacp[c] + nadph[c] + h[c]	-0.162282	-0.125958	-0.122998	-0.145549	-0.162282	-0.156242	-0.162283	-0.149268	-0.162283
c12hacp[c] <=> c12dacp[c] + h2o[c]	0.162282	0.125958	0.122998	0.145549	0.162282	0.156242	0.162283	0.149268	0.162283
c120acp[c] + nadp[c] <=> c12dacp[c] + nadph[c] + h[c]	-0.162282	-0.125958	-0.122998	-0.145549	-0.162282	-0.156242	-0.162283	-0.149268	-0.162283
h2o[c] + c120acp[c] -> h[c] + acp[c] + c120[c]	0	0	0	0.000514115	0	0	0	0	0
atp[c] + coa[c] + c120[c] -> amp[c] + ppi[c] + c120coa[c]	0	0	0	0.000514115	0	0	0	0	0
malacp[c] + c120acp[c] + h[c] -> co2[c] + acp[c] + c14oacp[c]	0.162282	0.125958	0.122998	0.145035	0.162282	0.156242	0.162283	0.149268	0.162283
c14hacp[c] + nadp[c] <=> c14oacp[c] + nadph[c] + h[c]	-0.162282	-0.125958	-0.122998	-0.145035	-0.162282	-0.156242	-0.162283	-0.149268	-0.162283
c14hacp[c] <=> c14dacp[c] + h2o[c]	0.162282	0.125958	0.122998	0.145035	0.162282	0.156242	0.162283	0.149268	0.162283
c140acp[c] + nadp[c] <=> c14dacp[c] + nadph[c] + h[c]	-0.162282	-0.125958	-0.122998	-0.145035	-0.162282	-0.156242	-0.162283	-0.149268	-0.162283
h2o[c] + c140acp[c] -> h[c] + acp[c] + c140[c]	0	0	0	0	-4.21301e-09	0	0	0	0
atp[c] + coa[c] + c140[c] -> amp[c] + ppi[c] + c140coa[c]	0	0	0	0	-4.21301e-09	0	0	0	0
malacp[c] + c140acp[c] + h[c] -> co2[c] + acp[c] + c16oacp[c]	0.162282	0.125958	0.122998	0.145035	0.162282	0.156242	0.162283	0.149268	0.162283
c16hacp[c] + nadp[c] <=> c16oacp[c] + nadph[c] + h[c]	-0.162282	-0.125958	-0.122998	-0.145035	-0.162282	-0.156242	-0.162283	-0.149268	-0.162283
c16hacp[c] <=> c16dacp[c] + h2o[c]	0.162282	0.125958	0.122998	0.145035	0.162282	0.156242	0.162283	0.149268	0.162283
c160acp[c] + nadp[c] <=> c16dacp[c] + nadph[c] + h[c]	-0.162282	-0.125958	-0.122998	-0.145035	-0.162282	-0.156242	-0.162283	-0.149268	-0.162283
h2o[c] + c160acp[c] -> h[c] + acp[c] + c160[c]	0.162282	0.0620691	0.0811837	0.135065	0.162282	0.127326	0.162283	0.106412	0.162283
c16a[c] + nad[c] + h2o[c] -> c160[c] + nadh[c] + 2 h[c]	0	0	0	0	0	0	0	0	0
h2o[c] + atp[c] + co2[c] + bccp[c] + mg2[c] -> h[c] + pi[c] + adp[c] + cccp[c]	0	0	0	0	0	0	0	0	0
c161acp[c] + h2o[c] -> c161[c] + acp[c] + h[c]	0	0.063889	0.0418139	0.00997036	0	0.0289165	0	0.0428562	0
c160coa[c] + h2o[c] -> coa[c] + c160[c] + h[c]	0	0	0	0	0	0	0	0	0
c180coa[c] + h2o[c] -> coa[c] + c180[c] + h[c]	6.39e-05	0	0	-4.16494e-08	6.39019e-05	0	6.39e-05	0	6.39e-05
c200coa[c] + h2o[c] -> coa[c] + c200[c]	0	0	0	0	8.33694e-08	0	0	0	0
c220coa[c] + h2o[c] -> coa[c] + c220[c]	1.74e-05	0	0	-3.81937e-08	1.74005e-05	0	1.74e-05	0	1.74e-05
c240coa[c] + h2o[c] -> coa[c] + c240[c]	1.41e-05	1.8e-07	1.8e-07	1.41736e-07	1.41052e-05	1.8e-07	1.41e-05	1.8e-07	1.41e-05
malcoa[c] + c160coa[c] + h[c] -> coa[c] + c18ocoa[c] + co2[c]	0.156305	0.0561342	0.0752489	0.121456	0.156305	0.121391	0.156306	0.100477	0.156306
c18ocoa[c] + nadph[c] + h[c] <=> c18hcoa[c] + nadp[c]	0.156305	0.0561342	0.0752489	0.121456	0.156305	0.121391	0.156306	0.100477	0.156306
c18hcoa[c] <=> c18dcoa[c] + h2o[c]	0.156305	0.0561342	0.0752489	0.121456	0.156305	0.121391	0.156306	0.100477	0.156306
c18dcoa[c] + nadph[c] + h[c] <=> c180coa[c] + nadp[c]	0.156305	0.0561342	0.0752489	0.121456	0.156305	0.121391	0.156306	0.100477	0.156306
malcoa[c] + c180coa[c] + h[c] -> coa[c] + c20ocoa[c] + co2[c]	0.00172607	0.00171378	0.00171378	0.00184773	0.00172606	0.00171378	0.00172609	0.00171378	0.00172609
c20ocoa[c] + nadph[c] + h[c] <=> c20hcoa[c] + nadp[c]	0.00172607	0.00171378	0.00171378	0.00184773	0.00172606	0.00171378	0.00172609	0.00171378	0.00172609
c20hcoa[c] <=> c20dcoa[c] + h2o[c]	0.00172607	0.00171378	0.00171378	0.00184773	0.00172606	0.00171378	0.00172609	0.00171378	0.00172609
c20dcoa[c] + nadph[c] + h[c] <=> c200coa[c] + nadp[c]	0.00172607	0.00171378	0.00171378	0.00184773	0.00172606	0.00171378	0.00172609	0.00171378	0.00172609
malcoa[c] + c200coa[c] + h[c] -> coa[c] + c22ocoa[c] + co2[c]	0.00101705	0.000998877	0.000998877	0.00116555	0.00101706	0.000998877	0.00101706	0.000998877	0.00101706
c22ocoa[c] + nadph[c] + h[c] <=> c22hcoa[c] + nadp[c]	0.00101705	0.000998877	0.000998877	0.00116555	0.00101706	0.000998877	0.00101706	0.000998877	0.00101706
c22hcoa[c] <=> c22dcoa[c] + h2o[c]	0.00101705	0.000998877	0.000998877	0.00116555	0.00101706	0.000998877	0.00101706	0.000998877	0.00101706
c22dcoa[c] + nadph[c] + h[c] <=> c220coa[c] + nadp[c]	0.00101705	0.000998877	0.000998877	0.00116555	0.00101706	0.000998877	0.00101706	0.000998877	0.00101706
malcoa[c] + c220coa[c] + h[c] -> coa[c] + c24ocoa[c] + co2[c]	1.41e-05	1.8e-07	1.8e-07	4.81804e-05	1.41052e-05	1.8e-07	1.41e-05	1.8e-07	1.41e-05
c24ocoa[c] + nadph[c] + h[c] <=> c24hcoa[c] + nadp[c]	1.41e-05	1.8e-07	1.8e-07	4.81804e-05	1.41052e-05	1.8e-07	1.41e-05	1.8e-07	1.41e-05
c24hcoa[c] <=> c24dcoa[c] + h2o[c]	1.41e-05	1.8e-07	1.8e-07	4.81804e-05	1.41052e-05	1.8e-07	1.41e-05	1.8e-07	1.41e-05
c24dcoa[c] + nadph[c] + h[c] <=> c240coa[c] + nadp[c]	1.41e-05	1.8e-07	1.8e-07	4.81804e-05	1.41052e-05	1.8e-07	1.41e-05	1.8e-07	1.41e-05
atp[c] + coa[c] + c160[c] -> amp[c] + ppi[c] + c160coa[c]	0.16218	0.0620699	0.0811846	0.135066	0.16218	0.127327	0.162181	0.106413	0.162181
atp[c] + coa[c] + c180[c] -> amp[c] + ppi[c] + c180coa[c]	0	-1e-07	-1e-07	0	0	-1e-07	0	-1e-07	0
atp[c] + coa[c] + c200[c] -> amp[c] + ppi[c] + c200coa[c] + h[c]	-1.02e-07	9.03333e-07	9.03333e-07	0	0	9.03333e-07	-1.02e-07	9.03333e-07	-1.02e-07
c120coa[c] + car[c] <=> coa[c] + c120car[c]	0	0	0	0.000514115	0	0	0	0	0
c140coa[c] + car[c] <=> coa[c] + c140car[c]	0	0	0	0	-4.21301e-09	0	0	0	0
c160coa[c] + car[c] <=> coa[c] + c160car[c]	0	0	0	0.00757505	0	0	0	0	0
c161coa[c] + car[c] <=> coa[c] + c161car[c]	0	0	0	0	0	0	0	0	0
c162coa[c] + car[c] <=> coa[c] + c162car[c]	0	0	0	0	0	0	0	0	0
c180coa[c] + car[c] <=> coa[c] + c180car[c]	0	0	0	0.0135938	2.82169e-09	0.00338901	0	0	0
c181coa[c] + car[c] <=> coa[c] + c181car[c]	0	0	0	0	0	0	0	0	0
c182coa[c] + car[c] <=> coa[c] + c182car[c]	0	0	0	0	0	0	0	0	0
c183(6)coa[c] + car[c] <=> coa[c] + c183(6)car[c]	0	0	0	0	0	0	0	0	0
c200coa[c] + car[c] <=> coa[c] + c200car[c]	0	0	0	0	0	0	0	0	0
c203(6)coa[c] + car[c] <=> coa[c] + c203(6)car[c]	0	0	0	0	0	0	0	0	0
c204(6)coa[c] + car[c] <=> coa[c] + c204(6)car[c]	0	0	0	0	0	0	0	0	0
c220coa[c] + car[c] <=> coa[c] + c220car[c]	0	0	0	0	0	0	0	0	0
c224(6)coa[c] + car[c] <=> coa[c] + c224(6)car[c] + 4 h[c]	0	0	0	0	0	0	0	0	0
c240coa[c] + car[c] <=> coa[c] + c240car[c]	0	0	0	0	0	0	0	0	0
c244(6)coa[c] + car[c] <=> coa[c] + c244(6)car[c]	0	0	0	0	0	0	0	0	0
c183(3)coa[c] + car[c] <=> coa[c] + c183(3)car[c]	0	0	0	0	0	0	0	0	0
c184(3)coa[c] + car[c] <=> coa[c] + c184(3)car[c]	0	0	0	0	0	0	0	0	0
c204(3)coa[c] + car[c] <=> coa[c] + c204(3)car[c] + 2 h[c]	0	0	0	0	0	0	0	0	0
c205(3)coa[c] + car[c] <=> coa[c] + c205(3)car[c]	0	0	0	0	0	0	0	0	0
c225(3)coa[c] + car[c] <=> coa[c] + c225(3)car[c]	0	0	0	0	0	0	0	0	0
c245(3)coa[c] + car[c] <=> coa[c] + c245(3)car[c]	0	0	0	0	0	0	0	0	0
c246(3)coa[c] + car[c] <=> coa[c] + c246(3)car[c]	0	0	0	0	0	0	0	0	0
coa[c] + c226(3)car[c] <=> c226(3)coa[c] + car[c]	0	0	0	0	0	0	0	0	0
c120car[c] + car[m] -> car[c] + c120car[m]	0	0	0	0.000514115	0	0	0	0	0
c140car[c] + car[m] -> car[c] + c140car[m]	0	0	0	0	-4.21301e-09	0	0	0	0
c160car[c] + car[m] -> car[c] + c160car[m]	0	0	0	0.00757505	0	0	0	0	0
c161car[c] + car[m] -> car[c] + c161car[m]	0	0	0	0	0	0	0	0	0
c162car[c] + car[m] -> car[c] + c162car[m]	0	0	0	0	0	0	0	0	0
c180car[c] + car[m] -> car[c] + c180car[m]	0	0	0	0.0135938	2.82169e-09	0.00338901	0	0	0
c181car[c] + car[m] -> car[c] + c181car[m]	0	0	0	0	0	0	0	0	0
c182car[c] + car[m] -> car[c] + c182car[m]	0	0	0	0	0	0	0	0	0
c183(6)car[c] + car[m] -> car[c] + c183(6)car[m]	0	0	0	0	0	0	0	0	0
c200car[c] + car[m] -> car[c] + c200car[m]	0	0	0	0	0	0	0	0	0
c203(6)car[c] + car[m] -> car[c] + c203(6)car[m]	0	0	0	0	0	0	0	0	0
c204(6)car[c] + car[m] -> car[c] + c204(6)car[m]	0	0	0	0	0	0	0	0	0
c220car[c] + car[m] -> car[c] + c220car[m]	0	0	0	0	0	0	0	0	0
c224(6)car[c] + car[m] -> car[c] + c224(6)car[m]	0	0	0	0	0	0	0	0	0
c240car[c] + car[m] -> car[c] + c240car[m]	0	0	0	0	0	0	0	0	0
c244(6)car[c] + car[m] -> car[c] + c244(6)car[m]	0	0	0	0	0	0	0	0	0
c245(6)car[c] + car[m] -> car[c] + c245(6)car[m]	0	0	0	0	0	0	0	0	0
c225(6)car[c] + car[m] -> car[c] + c225(6)car[m]	0	0	0	0	0	0	0	0	0
c183(3)car[c] + car[m] -> car[c] + c183(3)car[m]	0	0	0	0	0	0	0	0	0
c184(3)car[c] + car[m] -> car[c] + c184(3)car[m]	0	0	0	0	0	0	0	0	0
c204(3)car[c] + car[m] -> car[c] + c204(3)car[m]	0	0	0	0	0	0	0	0	0
c205(3)car[c] + car[m] -> car[c] + c205(3)car[m]	0	0	0	0	0	0	0	0	0
c225(3)car[c] + car[m] -> car[c] + c225(3)car[m]	0	0	0	0	0	0	0	0	0
c245(3)car[c] + car[m] -> car[c] + c245(3)car[m]	0	0	0	0	0	0	0	0	0
c246(3)car[c] + car[m] -> car[c] + c246(3)car[m]	0	0	0	0	0	0	0	0	0
car[c] + c226(3)car[m] <=> c226(3)car[c] + car[m]	0	0	0	0	0	0	0	0	0
c120coa[m] + car[m] <=> coa[m] + c120car[m]	0	0	0	-0.000514115	0	0	0	0	0
c140coa[m] + car[m] <=> coa[m] + c140car[m]	0	0	0	0	4.21301e-09	0	0	0	0
c160coa[m] + car[m] <=> coa[m] + c160car[m]	0	0	0	-0.00757505	0	0	0	0	0
car[m] + c161coa[m] <=> coa[m] + c161car[m]	0	0	0	0	0	0	0	0	0
car[m] + c162coa[m] <=> coa[m] + c162car[m]	0	0	0	0	0	0	0	0	0
c180coa[m] + car[m] <=> coa[m] + c180car[m]	0	0	0	-0.0135938	-2.82169e-09	-0.00338901	0	0	0
car[m] + c181coa[m] <=> coa[m] + c181car[m]	0	0	0	0	0	0	0	0	0
c182coa[m] + car[m] <=> coa[m] + c182car[m]	0	0	0	0	0	0	0	0	0
c183(6)coa[m] + car[m] <=> coa[m] + c183(6)car[m]	0	0	0	0	0	0	0	0	0
c200coa[m] + car[m] <=> coa[m] + c200car[m]	0	0	0	0	0	0	0	0	0
c203(6)coa[m] + car[m] <=> coa[m] + c203(6)car[m]	0	0	0	0	0	0	0	0	0
c204(6)coa[m] + car[m] <=> coa[m] + c204(6)car[m]	0	0	0	0	0	0	0	0	0
c220coa[m] + car[m] <=> coa[m] + c220car[m]	0	0	0	0	0	0	0	0	0
c224(6)coa[m] + car[m] <=> coa[m] + c224(6)car[m] + 4 h[m]	0	0	0	0	0	0	0	0	0
c240coa[m] + car[m] <=> coa[m] + c240car[m]	0	0	0	0	0	0	0	0	0
c244(6)coa[m] + car[m] <=> coa[m] + c244(6)car[m]	0	0	0	0	0	0	0	0	0
c245(6)coa[m] + car[m] <=> coa[m] + c245(6)car[m]	0	0	0	0	0	0	0	0	0
c225(6)coa[m] + car[m] <=> coa[m] + c225(6)car[m]	0	0	0	0	0	0	0	0	0
c183(3)coa[m] + car[m] <=> coa[m] + c183(3)car[m]	0	0	0	0	0	0	0	0	0
c184(3)coa[m] + car[m] <=> coa[m] + c184(3)car[m]	0	0	0	0	0	0	0	0	0
c204(3)coa[m] + car[m] <=> coa[m] + c204(3)car[m] + 2 h[m]	0	0	0	0	0	0	0	0	0
c205(3)coa[m] + car[m] <=> coa[m] + c205(3)car[m]	0	0	0	0	0	0	0	0	0
c225(3)coa[m] + car[m] <=> coa[m] + c225(3)car[m]	0	0	0	0	0	0	0	0	0
c245(3)coa[m] + car[m] <=> coa[m] + c245(3)car[m]	0	0	0	0	0	0	0	0	0
c246(3)coa[m] + car[m] <=> coa[m] + c246(3)car[m]	0	0	0	0	0	0	0	0	0
c226(3)coa[m] + car[m] <=> coa[m] + c226(3)car[m]	0	0	0	0	0	0	0	0	0
c240coa[m] + fad[m] -> c24dcoa[m] + fadh2[m]	0	0	0	0	0	0	0	0	0
h2o[m] + c24dcoa[m] -> c24hcoa[m]	0	0	0	0	0	0	0	0	0
nad[m] + c24hcoa[m] -> h[m] + nadh[m] + c24ocoa[m]	0	0	0	0	0	0	0	0	0
coa[m] + c24ocoa[m] -> accoa[m] + c220coa[m]	0	0	0	0	0	0	0	0	0
c220coa[m] + fad[m] -> c22dcoa[m] + fadh2[m]	0	0	0	0	0	0	0	0	0
h2o[m] + c22dcoa[m] -> c22hcoa[m]	0	0	0	0	0	0	0	0	0
nad[m] + c22hcoa[m] -> h[m] + nadh[m] + c22ocoa[m]	0	0	0	0	0	0	0	0	0
coa[m] + c22ocoa[m] -> accoa[m] + c200coa[m]	0	0	0	0	0	0	0	0	0
c200coa[m] + fad[m] -> c20dcoa[m] + fadh2[m]	0	0	0	0	0	0	0	0	0
h2o[m] + c20dcoa[m] -> c20hcoa[m]	0	0	0	0	0	0	0	0	0
nad[m] + c20hcoa[m] -> h[m] + nadh[m] + c20ocoa[m]	0	0	0	0	0	0	0	0	0
coa[m] + c20ocoa[m] -> accoa[m] + c180coa[m]	0	0	0	0	0	0	0	0	0
c180coa[m] + fad[m] -> c18dcoa[m] + fadh2[m]	0	0	0	0.0135938	2.82169e-09	0.00338901	0	0	0
h2o[m] + c18dcoa[m] -> c18hcoa[m]	0	0	0	0.0135938	2.82169e-09	0.00338901	0	0	0
nad[m] + c18hcoa[m] -> h[m] + nadh[m] + c18ocoa[m]	0	0	0	0.0135938	2.82169e-09	0.00338901	0	0	0
coa[m] + c18ocoa[m] -> accoa[m] + c160coa[m]	0	0	0	0.0135938	2.82169e-09	0.00338901	0	0	0
atp[m] + coa[m] + c160[m] -> amp[m] + ppi[m] + c160coa[m]	0	0	0	0	0	0	0	0	0
c160coa[m] + fad[m] -> c16dcoa[m] + fadh2[m]	0	0	0	0.0211688	2.82169e-09	0.00338901	0	0	0
h2o[m] + c16dcoa[m] -> c16hcoa[m]	0	0	0	0.0211688	2.82169e-09	0.00338901	0	0	0
nad[m] + c16hcoa[m] -> h[m] + nadh[m] + c16ocoa[m]	0	0	0	0.0211688	2.82169e-09	0.00338901	0	0	0
coa[m] + c16ocoa[m] -> accoa[m] + c140coa[m]	0	0	0	0.0211688	2.82169e-09	0.00338901	0	0	0
c140coa[m] + fad[m] -> c14dcoa[m] + fadh2[m]	0	0	0	0.0211688	-1.39133e-09	0.00338901	0	0	0
h2o[m] + c14dcoa[m] -> c14hcoa[m]	0	0	0	0.0211688	-1.39133e-09	0.00338901	0	0	0
nad[m] + c14hcoa[m] -> h[m] + nadh[m] + c14ocoa[m]	0	0	0	0.0211688	-1.39133e-09	0.00338901	0	0	0
coa[m] + c14ocoa[m] -> accoa[m] + c120coa[m]	0	0	0	0.0211688	-1.39133e-09	0.00338901	0	0	0
c120coa[m] + fad[m] -> c12dcoa[m] + fadh2[m]	0	0	0	0.0216829	-1.39133e-09	0.00338901	0	0	0
h2o[m] + c12dcoa[m] -> c12hcoa[m]	0	0	0	0.0216829	-1.39133e-09	0.00338901	0	0	0
nad[m] + c12hcoa[m] -> h[m] + nadh[m] + c12ocoa[m]	0	0	0	0.0216829	-1.39133e-09	0.00338901	0	0	0
coa[m] + c12ocoa[m] -> accoa[m] + c100coa[m]	0	0	0	0.0216829	-1.39133e-09	0.00338901	0	0	0
c100coa[m] + fad[m] -> c10dcoa[m] + fadh2[m]	0	0	0	0.0216829	-1.39133e-09	0.00338901	0	0	0
h2o[m] + c10dcoa[m] -> c10hcoa[m]	0	0	0	0.0216829	-1.39133e-09	0.00338901	0	0	0
nad[m] + c10hcoa[m] -> h[m] + nadh[m] + c10ocoa[m]	0	0	0	0.0216829	-1.39133e-09	0.00338901	0	0	0
coa[m] + c10ocoa[m] -> accoa[m] + c80coa[m]	0	0	0	0.0216829	-1.39133e-09	0.00338901	0	0	0
c80coa[m] + fad[m] -> c8dcoa[m] + fadh2[m]	0	0	0	0.0218901	-1.39133e-09	0.00338901	0	0	0
h2o[m] + c8dcoa[m] -> c8hcoa[m]	0	0	0	0.0218901	-1.39133e-09	0.00338901	0	0	0
nad[m] + c8hcoa[m] -> h[m] + nadh[m] + c8ocoa[m]	0	0	0	0.0218901	-1.39133e-09	0.00338901	0	0	0
coa[m] + c8ocoa[m] -> accoa[m] + c60coa[m]	0	0	0	0.0218901	-1.39133e-09	0.00338901	0	0	0
c60coa[m] + fad[m] -> c6dcoa[m] + fadh2[m]	0	0	0	0.0297169	-1.39133e-09	0.003728	0	0	0
h2o[m] + c6dcoa[m] -> c6hcoa[m]	0	0	0	0.0297169	-1.39133e-09	0.003728	0	0	0
nad[m] + c6hcoa[m] -> h[m] + nadh[m] + c6ocoa[m]	0	0	0	0.0297169	-1.39133e-09	0.003728	0	0	0
coa[m] + c6ocoa[m] -> accoa[m] + c40coa[m]	0	0	0	0.0297169	-1.39133e-09	0.003728	0	0	0
c40coa[m] + fad[m] -> c4dcoa[m] + fadh2[m]	0	0	0	0.0660349	-1.39133e-09	0.0135574	0	0.00433001	0
c4dcoa[m] + h2o[m] -> c4hcoa[m]	0.005167	0.0362793	0.0487433	0.100149	0.005167	0.0187244	0.005167	0.0326309	0.005167
nad[m] + c4hcoa[m] -> h[m] + nadh[m] + aaccoa[m]	0.005167	0.0362793	0.0487433	0.100149	0.005167	0.0187244	0.005167	0.0326309	0.005167
coa[m] + aaccoa[m] -> 2 accoa[m]	0.0112642	0.0514516	0.073544	0.106246	0.0112642	0.0222897	0.0112642	0.0606957	0.0112642
gltcoa[m] + fad[m] + h[m] -> fadh2[m] + c4dcoa[m] + co2[m]	0.005167	0.0362793	0.0487433	0.034114	0.005167	0.005167	0.005167	0.0283009	0.005167
nad[c] + gl[c] -> h[c] + nadh[c] + glyal[c]	0	0	0	0	0	0	0	0	0
c161coa[m] + 6 fad[m] + 7 nad[m] + 7 h2o[m] + 6 coa[m] -> 8 accoa[m] + 6 fadh2[m] + 7 nadp[m] + 7 h[m]	0	0	0	0	0	0	0	0	0
c201coa[m] + 8 fad[m] + 9 nad[m] + 9 h2o[m] + 8 coa[m] -> 10 accoa[m] + 8 fadh2[m] + 9 nadp[m] + 9 h[m]	0	0	0	0	0	0	0	0	0
c182coa[m] + 6 fad[m] + 8 nad[m] + 9 h2o[m] + 8 coa[m] -> 10 accoa[m] + 6 fadh2[m] + 8 nadp[m] + 9 h[m]	0	0	0	0	0	0	0	0	0
c181coa[m] + 7 fad[m] + 8 nad[m] + 8 h2o[m] +7 coa[m] -> 9 accoa[m] + 7 fadh2[m] + 8 nadp[m] + 9 h[m]	0	0	0	0	0	0	0	0	0
c161[c] + coa[c] + atp[c] -> c161coa[c] + ppi[c] + amp[c]	0	0	0	0	0	0	0	0	0
lnst[c] + 3 o2[c] + 3 nadph[c] + 2 h[c] -> dctol[c] + for[c] + 3 nadp[c] + 4 h2o[c]	0	0	0	0	0	0	0	0	0
lnst[c] + nadph[c] + h[c] -> dhstro[c] + nadp[c]	0	0	0	0	0	0	0	0	0
h[c] + nadph[c] + dctol[c] -> nadp[c] + dcdol[c]	0	0	0	0	0	0	0	0	0
3 o2[c] + 2 h[c] + 3 nadph[c] + dcdol[c] -> 4 h2o[c] + 3 nadp[c] + dcda[c]	0	0	0	0	0	0	0	0	0
nadp[c] + dcda[c] -> co2[c] + nadph[c] + cdol[c]	0	0	0	0	0	0	0	0	0
h[c] + nadph[c] + cdol[c] -> nadp[c] + mzymst[c]	0	0	0	0	0	0	0	0	0
mzymst[c] <=> zymst[c]	0	0	0	0	0	0	0	0	0
zymst[c] -> acdbol[c]	0	0	0	0	0	0	0	0	0
zymst[c] + nadph[c] + h[c] -> ac8bol[c] + nadp[c]	0	0	0	0	0	0	0	0	0
ac7bol[c] <=> ac8bol[c]	0	0	0	0	0	0	0	0	0
ac7bol[c] + nadh[c] + h[c] + o2[c] -> pvd3[c] + nad[c] + 2 h2o[c]	0	0	0	0	0	0	0	0	0
ac7bol[c] + nadph[c] + h[c] + o2[c] -> pvd3[c] + nadp[c] + 2 h2o[c]	0	0	0	0	0	0	0	0	0
acdbol[c] + nadph[c] + h[c] -> ac7bol[c] + nadp	0	0	0	0	0	0	0	0	0
pvd3[c] + nadh[c] + h[c] -> chtrol[c] + nad[c]	0	0	0	0	0	0	0	0	0
pvd3[c] + nadph[c] + h[c] -> chtrol[c] + nadp[c]	0	0	0	0	0	0	0	0	0
7strol[c] + nadph[c] + h[c] -> pvd3[c] + nadp[c]	0	0	0	0	0	0	0	0	0
h2o[c] + chlestr[c] -> carbo[c] + chtrol[c] + h[c]	0	0	0	0	0	0	0	0	0
acylcoa[c] + chtrol[c] <=> coa[c] + chlestr[c] + 4 h[c]	0	0	0	0	0	0	0	0	0
sam[m] + zymst[m] -> h[m] + sah[m] + fest[m]	0	0	0	0	0	0	0	0	0
sam[c] + zymst[c] -> h[c] + sah[c] + fest[c]	0	0	0	0	0	0	0	0	0
sam[p] + zymst[p] -> h[p] + sah[p] + fest[p]	0	0	0	0	0	0	0	0	0
epst[c] + nadp[c] -> ergod[c] + nadph[c] + h[c]	0	0	0	0	0	0	0	0	0
cycl[m] + sam[m] -> mecynol[m] + sah[m] + h[m]	0	0	0	0	0	0	0	0	0
cycl[c] + sam[c] -> mecynol[c] + sah[c] + h[c]	0	0	0	0	0	0	0	0	0
cycl[p] + sam[p] -> mecynol[p] + sah[p] + h[m]	0	0	0	0	0	0	0	0	0
obl[c] + 3 o2[c] + 3 nadph[c] + 2 h[c] -> amt3bol[c] + for[c] + 3 nadp[c] + 4 h2o[c]	0	0	0	0	0	0	0	0	0
amt3bol[c] + nadph[c] + h[c] -> mefol[c] + nadp[c]	0	0	0	0	0	0	0	0	0
mefol[c] <=> menol[c]	0	0	0	0	0	0	0	0	0
epst[c] -> dhrol[c] + 2 h[c]	0	0	0	0	0	0	0	0	0
melol[c] -> dhrol[c] + 2 h[c]	0	0	0	0	0	0	0	0	0
d7arol[c] -> dhrsol[c] + 2 h[c]	0	0	0	0	0	0	0	0	0
dhrsol[c] + nadph[c] + h[c] -> isol[c] + nadp[c]	0	0	0	0	0	0	0	0	0
h[c] + nadph[c] + egteol[c] -> nadp[c] + egstr[c]	0	0	0	0	0	0	0	0	0
dagly[c] + egstr[c] -> magly[c] + ergose[c]	0	0	0	0	0	0	0	0	0
nadph[c] + epst[c] -> 3 h[c] + nadp[c] + ergod[c]	0	0	0	0	0	0	0	0	0
epst[c] <=> fest[c]	0	0	0	0	0	0	0	0	0
acdbol[c] + nadph[c] -> 7dstrol[c] + nadp[c] + 3 h[c]	0	0	0	0	0	0	0	0	0
7dstrol[c] + nadph[c] + h[c] -> nadp[c] + dmstrol[c]	0	0	0	0	0	0	0	0	0
ppacoa[c] + chcoa[c] <=> coa[c] + 37oxcoa[c]	0	0	0	0	0	0	0	0	0
ppacoa[c] + chlcoa[c] <=> coa[c] + toxcoa[c]	0	0	0	0	0	0	0	0	0
chlat[c] + coa[c] + h[c] <=> chcoa[c] + h2o[c]	0	0	0	0	0	0	0	0	0
chlcoa[c] + h2o[c] <=> tbcla[c] + coa[c]	0	0	0	0	0	0	0	0	0
h2o[m] + nad[m] + glyal[m] <=> 2 h[m] + nadh[m] + g[m]	0	0	0	0	0	0	0	0	0
h2o[c] + nad[c] + glyal[c] <=> 2 h[c] + nadh[c] + g[c]	0.0113802	0.134499	0.0462079	0.0367578	0.0113802	0.0150724	0.0113802	0.0168544	0.0113802
nadp[c] + gl[c] <=> h[c] + nadph[c] + glyal[c]	0	0.0965424	0.0468449	0.0269163	-4.71485e-09	0.039496	0	0.0567961	0
atp[c] + gl[c] -> adp[c] + gl3p[c]	0	0	0	0	0	0	0	0	0
h2o[c] + gl3p[c] -> pi[c] + gl[c]	0	0.0963491	0.0466516	0.0267225	0	0.0393026	0	0.0566028	0
gl3p[c] + 0.158 c160coa[c] + 0.064 c180coa[c] + 0.311 c181coa[c] + 0.101 c182coa[c] + 0.1062 c183(6)coa[c] + 0.0118 c200coa[c] + 0.006 c201coa[c] + 0.007 c202coa[c] + 0.034 c220coa[c] + 0.202 c204(6)coa[c] + 3 h[c] -> coa[c] + agl3p[c]	0.0121068	0.0123001	0.0123001	0.0123007	0.0121068	0.0123001	0.0121069	0.0123001	0.0121069
h2o[c] + pa[c] -> pi[c] + dagly[c] + 2 h[c]	0.010581	0.00962239	0.0214412	0.0137648	0.010581	0.0136617	0.0105811	0.0195879	0.00942919
h2o[c] + tagly[c] -> dagly[c] + 0.237 c160[c] + 0.087 c180[c] + 0.183 c181[c] + 0.085 c182[c] + 0.0315 c183(6)[c] + 0.0035 c200[c] + 0.012 c201[c] + 0.006 c202[c] + 0.058 c220[c] + 0.28 c204(6)[c] + 0.017 c240[c] + h[c]	0	0	0	0	0	0	0	0	0
h2o[c] + dagly[c] + h[c] -> magly[c] + 0.266 c160[c] + 0.165 c180[c] + 0.217 c181[c] + 0.054 c182[c] + 0.0234 c183(6)[c] + 0.0026 c200[c] + 0.032 c202[c] + 0.045 c220[c] + 0.159 c204(6)[c] + 0.036 c240[c]	0	0.000193333	0.000193333	0.000193865	-4.71485e-09	0.000193333	0	0.000193333	0
dagly[c] + pc[c] -> lpc[c] + tagly[c]	0	0	0	0	0	0	0	0	0
dagly[c] + paa[c] -> tagly[c] + lpaa[c]	0	0	0	0	0	0	0	0	0
dagly[c] + pdme[c] -> tagly[c] + lpdme[c] + h[c]	0	0	0	0	0	0	0	0	0
dagly[c] + pe[c] -> tagly[c] + lpe[c]	0.010143	0.010143	0.010143	0.00731719	0.010143	0.010143	0.0101431	0.010143	0.0101431
dagly[c] + pg[c] -> tagly[c] + lpg[c]	0	0	0	0	0	0	0	0	0
dagly[c] + pmme[c] -> tagly[c] + lpmme[c] + h[c]	0	0	0	0	0	0	0	0	0
dagly[c] + ps[c] -> tagly[c] + lps[c]	0	0	0	0	0	0	0	0	0
dagly[c] + 0.237 c160coa[c] + 0.087 c180coa[c] + 0.183 c181coa[c] + 0.085 c182coa[c] + 0.0315 c183(6)coa[c] + 0.0035 c200coa[c] + 0.012 c201coa[c] + 0.006 c202coa[c] + 0.058 c220coa[c] + 0.28 c204(6)coa[c] + 0.017 c240coa[c] -> coa[c] + tagly[c]	0	0	0	0.00282581	0	0	0	0	0
ddgly[e] + h2o[e] -> dbggly[e] + gal[e]	0	0	0	0	0	0	0	0	0
dagly[c] + cdpcln[c] + h[c] -> cmp[c] + pc[c]	0	0	0	0	0	0	0	0	0
t3p2[c] + 0.158 c160coa[c] + 0.064 c180coa[c] + 0.311 c181coa[c] + 0.101 c182coa[c] + 0.1062 c183(6)coa[c] + 0.0118 c200coa[c] + 0.006 c201coa[c] + 0.007 c202coa[c] + 0.034 c220coa[c] + 0.202 c204(6)coa[c] + h[c] -> coa[c] + at3p2[c]	0	0	0	0	0	0	0	0	0
2 h[c] + nadh[c] + t3p2[c] -> nad[c] + gl3p[c]	0.0121068	0.108649	0.0589517	0.0390231	0.0121068	0.0516028	0.0121069	0.0689029	0.0121069
0.158 c160coa[c] + 0.064 c180coa[c] + 0.311 c181coa[c] + 0.101 c182coa[c] + 0.1062 c183(6)coa[c] + 0.0118 c200coa[c] + 0.006 c201coa[c] + 0.007 c202coa[c] + 0.034 c220coa[c] + 0.202 c204(6)coa[c] + agl3p[c] -> coa[c] + pa[c]	0.0121068	0.0123001	0.0123001	0.0123007	0.0121068	0.0123001	0.0121069	0.0123001	0.0121069
nad[c] + gl[c] -> h[c] + nadh[c] + glyn[c]	0	0	0	0	0	0	0	0	0
fad[m] + gl3p[m] -> fadh2[m] + t3p2[m] + h[m]	0	0	0	0	0	0	0	0	0
h2o[c] + pc[c] -> cln[c] + pa[c]	0.00115194	0	0	0.00035598	0.00115194	0.000381762	0.00115194	0	0
h2o[c] + pe[c] -> pa[c] + ethla[c] + h[c]	0	0	0	0	0	0	0	0	0
pa[c] + ctp[c] <=> ppi[c] + cdpdg[c] + h[c]	0.00267774	0.00267774	-0.00914106	-0.00110819	0.00267774	-0.000979815	0.00267774	-0.00728779	0.00267774
acylcoa[c] + acglp[c] <=> coa[c] + pins[c] + 4 h[c]	0	0	0	0	0	0	0	0	0
gl3p[m] + cdpdg[m] -> 2 h[m] + pgp[m] + cmp[m]	0	0	0	0	0	0	0	0	0
pg[m] + cdpdg[m] -> cl[m] + cmp[m]	0	0	0	0	0	0	0	0	0
acylcoa[c] + mlcl[c] <=> coa[c] + cl[c] + 4 h[c]	0	0	0	0	0	0	0	0	0
h2o[c] + cl[c] -> mlcl[c] + carbo[c]	0	0	0	0	0	0	0	0	0
acylcoa[c] + acglpo[c] <=> coa[c] + pg[c] + 5 h[c]	0	0	0	0	0	0	0	0	0
ps[c] + ethla[c] <=> pe[c] + ser[c]	0	0	-0.0118188	-0.00378593	0	-0.00365756	0	-0.00996553	0
ps[c] + h[c] -> co2[c] + pe[c]	0.00240174	0.00240174	0.00240174	0.00240174	0.00240174	0.00240174	0.00240174	0.00240174	0.00240174
ps[e] + h[e] -> co2[e] + pe[e]	0	0	0	0	0	0	0	0	0
ps[m] + h[m] -> co2[m] + pe[m]	0	0	0	0	0	0	0	0	0
0.342 c160coa[c] + 0.067 c180coa[c] + 0.21 c181coa[c] + 0.175 c182coa[c] + 0.0387 c183(6)coa[c] + 0.0043 c200coa[c] + 0.004 c201coa[c] + 0.015 c202coa[c] + 0.026 c220coa[c] + 0.118 c204(6)coa[c] + acglpe[c] + 2 h[c] <=> coa[c] + ps[c]	0	0	0	0	0	0	0	0	0
pe[c] + acp[c] -> lpe[c] + acylacpp[c] + 2 h[c]	0	0	0	0	0	0	0	0	0
lpe[c] + 0.202 c160coa[c] + 0.056 c180coa[c] + 0.228 c181coa[c] + 0.121 c183(6)coa[c] + 0.1116 c182coa[c] + 0.0124 c200coa[c] + 0.015 c201coa[c] + 0.013 c202coa[c] + 0.016 c220coa[c] + 0.225 c204(6)coa[c] -> coa[c] + pe[c]	0.010143	0.010143	0.010143	0.00731659	0.010143	0.010143	0.0101431	0.010143	0.0101431
h2o[c] + lpe[c] -> h[c] + carbo[c] + glypeln[c]	0	0	0	0	0	0	0	0	0
h2o[c] + glypeln[c] -> gl3p[c] + ethla[c]	0	0	0	0	0	0	0	0	0
atp[c] + ethla[c] -> h[c] + adp[c] + pen[c]	0	0	0.0118188	0.00378593	0	0.00365756	0	0.00996553	0
sam[c] + pe[c] -> h[c] + sah[c] + pcpmme[c]	0.00191394	0.00191394	0.00191394	0.00191394	0.00191394	0.00191394	0.00191394	0.00191394	0.00191394
sam[c] + pcpmme[c] -> sah[c] + pndm[c] + h[c]	0.00191394	0.00191394	0.00191394	0.00191394	0.00191394	0.00191394	0.00191394	0.00191394	0.00191394
sam[c] + pndm[c] -> sah[c] + pc[c] + h[c]	0.00191394	0.00191394	0.00191394	0.00191394	0.00191394	0.00191394	0.00191394	0.00191394	0.00191394
h2o[e] + accln[e] -> h[e] + cln[e] + ac[e]	0	0	0	0	0	0	0	0	0
atp[c] + cln[c] -> h[c] + adp[c] + pcln[c]	0	0	0	0	0	0	0	0	0
ctp[c] + pcln[c] + h[c] -> ppi[c] + cdpcln[c]	0	0	0	0	0	0	0	0	0
4 h[c] + nadph[c] + at3p2[c] -> nadp[c] + agl3p[c]	0	0	0	0	0	0	0	0	0
h2o[m] + pgp[m] + h[m] -> pi[m] + pg[m]	0	0	0	0	0	0	0	0	0
pe[c] + h2o[c] + h[c] -> lpe[c] + 0.202 c160[c] + 0.056 c180[c] + 0.228 c181[c] + 0.121 c183(6)[c] + 0.1116 c182[c] + 0.0124 c200[c] + 0.015 c201[c] + 0.013 c202[c] + 0.016 c220[c] + 0.225 c204(6)[c]	0	0	0	-6.02243e-07	-5.39554e-09	0	0	0	0
h[c] + nadph[c] + dhsph[c] -> nadp[c] + sph[c]	0	0	0	0	0	0	0	0	0
sph[c] + nadph[c] + h[c] + o2[c] -> nadp[c] + psph[c] + h2o[c]	0	0	0	0	0	0	0	0	0
acylcoa[c] + sph[c] -> 5 h[c] + coa[c] + dcer2[c]	2.42136e-05	2.46003e-05	2.46003e-05	2.46013e-05	2.42136e-05	2.46003e-05	2.42139e-05	2.46003e-05	2.42139e-05
dcer2[c] + h2o[c] -> acylcoa[c] + sph[c] + co2[c]	2.42136e-05	2.46003e-05	2.46003e-05	2.46013e-05	2.42136e-05	2.46003e-05	2.42139e-05	2.46003e-05	2.42139e-05
o2[c] + h[c] + nadph[c] + dcer2[c] -> h2o[c] + nadp[c] + pcer2[c]	0	0	0	0	0	0	0	0	0
sphe[c] + acylcoa[c] -> cer[c] + coa[c] + 5 h[c]	0	0	0	0	0	0	0	0	0
cer[c] + h2o[c] -> sphe[c] + carbo[c]	0	0	0	0	0	0	0	0	0
pcer2[c] + h2o[c] -> carbo[c] + psph[c]	0	0	0	0	0	0	0	0	0
h2o[c] + dhsp[c] + h[c] -> pi[c] + sph[c]	0	0	0	0	0	0	0	0	0
h2o[c] + sph1p[c] + h[c] -> pi[c] + sphe[c]	0	0	0	0	0	0	0	0	0
h2o[c] + cer1p[c] -> pi[c] + cer[c] + h[c]	0	0.00115194	0.00115194	0.00079596	0	0.000770178	0	0.00115194	0.00115194
spmylin[c] + h2o[c] -> cln[c] + cer1p[c]	0	0.00115194	0.00115194	0.00079596	0	0.000770178	0	0.00115194	0.00115194
sphen[c] + acylcoa[c] -> coa[c] + spmylin[c] + 4 h[c]	0	0	0	0	0	0	0	0	0
h[c] + ser[c] + c160coa[c] -> co2[c] + coa[c] + dhsph[c]	0	0	0	0	0	0	0	0	0
h[m] + ser[m] + c160coa[m] -> co2[m] + coa[m] + dhsph[m]	0	0	0	0	0	0	0	0	0
atp[c] + sph[c] -> h[c] + adp[c] + dhsp[c]	0	0	0	0	0	0	0	0	0
dhsp[c] -> pen[c] + c16a[c]	0	0	0	0	0	0	0	0	0
sph1p[c] -> pen[c] + c16e[c]	0	0	0	0	0	0	0	0	0
c16e[c] + nadph[c] + h[c] -> c16a[c] + nadp[c]	0	0	0	0	0	0	0	0	0
atp[c] + sphe[c] -> h[c] + adp[c] + sph1p[c]	0	0	0	0	0	0	0	0	0
dcer2[c] + nadph[c] + h[c] + o2[c] -> nadp[c] + cer[c] + 2 h2o[c]	0	0	0	0	0	0	0	0	0
cer[c] + pc[c] <=> spmylin[c] + dagly[c] + h[c]	0	0.00115194	0.00115194	0.00079596	0	0.000770178	0	0.00115194	0.00115194
h2o[c] + spmylin[c] -> 2 h[c] + pcln[c] + cer[c]	0	0	0	0	0	0	0	0	0
udpg[c] + cer[c] + h[c] -> udp[c] + glucer[c]	0	0	0	0	0	0	0	0	0
dgacer[e] + h2o[e] -> glacer[e] + gal[e]	0	0	0	0	0	0	0	0	0
2 gsh[c] + 5hpete[c] -> gssg[c] + 5hete[c] + h2o[c]	0	0	0	0	0	0	0	0	0
2 gsh[m] + 5hpete[m] -> gssg[m] + 5hete[m] + h2o[m]	0	0	0	0	0	0	0	0	0
la4[c] + h2o[c] -> lb4[c]	0	0	0	0	0	0	0	0	0
1415eet[c] + h2o[c] -> 1415dhet[c]	0	0	0	0	0	0	0	0	0
1112eet[c] + h2o[c] -> 1112dhet[c]	0	0	0	0	0	0	0	0	0
56eet[c] + h2o[c] -> 56dhet[c]	0	0	0	0	0	0	0	0	0
89eet[c] + h2o[c] -> 89dhet[c]	0	0	0	0	0	0	0	0	0
c204(6)[c] + o2 + nadph[c] + 2 h[c] -> 1415eet[c] + nadp[c] + h2o[c]	0	0	0	0	0	0	0	0	0
c204(6)[c] + o2 + nadph[c] + 2 h[c] -> 1112eet[c] + nadp[c] + h2o[c]	0	0	0	0	0	0	0	0	0
c204(6)[c] + o2 + nadph[c] + 2 h[c] -> 89eet[c] + nadp[c] + h2o[c]	0	0	0	0	0	0	0	0	0
c204(6)[c] + o2 + nadph[c] + 2 h[c] -> 56eet[c] + nadp[c] + h2o[c]	0	0	0	0	0	0	0	0	0
c204(6)[c] + o2 + nadph[c] + 2 h[c] -> 16hete[c] + nadp[c] + h2o[c]	0	0	0	0	0	0	0	0	0
pc[c] + h2o[c] -> c182[c] + lpc[c]	0	0	0	0	0	0	0	0	0
hode[m] + nad[m] -> oxode[m] + nadh[m] + h[m]	0	0	0	0	0	0	0	0	0
hode[c] + nad[c] -> oxode[c] + nadh[c] + h[c]	0	0	0	0	0	0	0	0	0
t2eo4coa[m] + h2o[m] + 2 h[m] -> 3op4coa[m]	0	0	0	0	0	0	0	0	0
t2eo4coa[c] + h2o[c] + 2 h[c] -> 3op4coa[c]	0	0	0	0	0	0	0	0	0
t2eo6coa[m] + h2o[m] + 2 h[m] -> 3op6coa[m]	0	0	0	0	0	0	0	0	0
t2eo6coa[c] + h2o[c] + 2 h[c] -> 3op6coa[c]	0	0	0	0	0	0	0	0	0
t2eo8coa[m] + h2o[m] + 2 h[m] -> 3op8coa[m]	0	0	0	0	0	0	0	0	0
t2eo8coa[c] + h2o[c] + 2 h[c] -> 3op8oa[c]	0	0	0	0	0	0	0	0	0
pc[c] + h2o[c] -> lpc[c] + alin[c] + 4 h[c]	0	0	0	0	0	0	0	0	0
o8coa[m] + fad[m] -> t2eo8coa[m] + fadh2[m]	0	0	0	0	0	0	0	0	0
o8coa[c] + fad[c] -> t2eo8coa[c] + fadh2[c]	0	0	0	0	0	0	0	0	0
3op8coa[c] + coa[c] -> o6coa[c] + acylcoa[c]	0	0	0	0	0	0	0	0	0
3op8coa[m] + coa[m] -> o6coa[m] + acylcoa[m]	0	0	0	0	0	0	0	0	0
o6coa[m] + fad[m] <=> t2eo6coa[m] + fadh2[m]	0	0	0	0	0	0	0	0	0
o6coa[p] + fad[p] <=> t2eo6coa[p] + fadh2[p]	0	0	0	0	0	0	0	0	0
3op6coa[c] + coa[c] -> o4coa[c] + acylcoa[c]	0	0	0	0	0	0	0	0	0
3op6coa[m] + coa[m] -> o4coa[m] + acylcoa[m]	0	0	0	0	0	0	0	0	0
o4coa[m] + fad[m] <=> t2eo4coa[m] + fadh2[m]	0	0	0	0	0	0	0	0	0
o4coa[p] + fad[p] <=> t2eo4coa[p] + fadh2[p]	0	0	0	0	0	0	0	0	0
3op4coa[c] + coa[c] -> o4coa[c] + acylcoa[c]	0	0	0	0	0	0	0	0	0
3op4coa[m] + coa[m] + 2 h[m] -> o4coa[m] + acylcoa[m]	0	0	0	0	0	0	0	0	0
c180acp[m] + o2[m] + nadph[m] + 3 h[m] -> c181acp[m] + 2 h2o[m] + nadp[m]	0	0	0	0	0	0	0	0	0
nh4oh[c] + pa[c] -> h2o[c] + paa[c]	0	0	0	0	0	0	0	0	0
magly[c] + chlestr[c] -> dagly[c] + chtrol[c]	0	0	0	0	0	0	0	0	0
h2o[m] + atp[m] + pe[m] -> pi[m] + adp[m] + pe[c]	0	0	0	0	0	0	0	0	0
h2o[m] + atp[m] + ps[m] -> pi[m] + adp[m] + ps[c]	0	0	0	0	0	0	0	0	0
h2o[m] + atp[m] + pg[m] -> pi[m] + adp[m] + pg[c]	0	0	0	0	0	0	0	0	0
h2o[m] + atp[m] + pa[m] -> pi[m] + adp[m] + pa[c]	0	0	0	0	0	0	0	0	0
atp[c] + coa[c] + c60[c] -> amp[c] + ppi[c] + c60coa[c]	0	0	0	0.00782683	0	0.000338989	0	0	0
pins[c] + mipc[c] -> h2o[c] + mip2c[c]	0	0	0	0	0	0	0	0	0
nadph[c] + 2 feri[m] -> h[m] + nadp[c] + 2 fero[m]	0	0	0	0	0	0	0	0	0
o2[c] + h[c] + nadph[c] + sph[c] -> h2o[c] + nadp[c] + psph[c]	0	0	0	0	0	0	0	0	0
pc[c] + acp[c] -> lpc[c] + acylacpp[c] + h[c]	0	0	0	0	0	0	0	0	0
malacp[c] + c160acp[c] + h[c] -> co2[c] + acp[c] + c18oacp[c]	0	0	0	0	0	0	0	0	0
ser[c] + pc[c] + h[c] -> ps[c] + cl[c]	0	0	0	0	0	0	0	0	0
lpc[c] + 0.179 c160coa[c] + 0.025 c180coa[c] + 0.073 c181coa[c] + 0.169 c182coa[c] + 0.0486 c183(6)coa[c] + 0.0054 c200coa[c] + 0.005 c201coa[c] + 0.052 c202coa[c] + 0.01 c220coa[c] + 0.434 c204(6)coa[c] -> coa[c] + pc[c] + 2 h[c]	0	0	0	0	0	0	0	0	0
h2o[c] + magly[c] -> gl[c] + 0.266 c160[c] + 0.165 c180[c] + 0.217 c181[c] + 0.054 c182[c] + 0.0234 c183(6)[c] + 0.0026 c200[c] + 0.032 c202[c] + 0.045 c220[c] + 0.159 c204(6)[c] + 0.036 c240[c]	0	0.000193333	0.000193333	0.000193865	-4.71485e-09	0.000193333	0	0.000193333	0
h2o[c] + lpc[c] -> carbo[c] + glypcln[c] + h[c]	0	0	0	0	0	0	0	0	0
pc[c] + h2o[c] + h[c] -> lpc[c] + 0.179 c160[c] + 0.025 c180[c] + 0.073 c181[c] + 0.169 c182[c] + 0.0486 c183(6)[c] + 0.0054 c200[c] + 0.005 c201[c] + 0.052 c202[c] + 0.01 c220[c] + 0.434 c204(6)[c]	0	0	0	0	0	0	0	0	0
c160coa[c] + o2[c] + nadph[c] + h[c] -> c161coa[c] + 2 h2o[c] + nadp[c]	0	0	0	0	0	0	0	0	0
c180coa[c] + o2[c] + nadph[c] + h[c] -> c181coa[c] + 2 h2o[c] + nadp[c]	0.152398	0.0522779	0.0713926	0.103785	0.152398	0.114146	0.152398	0.0966207	0.152398
c181coa[c] + o2[c] + nadph[c] + h[c] -> c182coa[c] + 2 h2o[c] + nadp[c]	0.142471	0.0423146	0.0614293	0.0939482	0.142471	0.104182	0.142471	0.0866574	0.142471
c182coa[c] + o2[c] + nadph[c] + h[c] -> c183(3)coa[c] + 2 h2o[c] + nadp[c]	0	0.0270261	0.0464175	0	1.16316e-09	0.00321951	0	0.002056	0
c182coa[c] + o2[c] + nadph[c] + h[c] -> c183(6)coa[c] + nadp[c] + 2 h2o[c]	0.138559	0.011368	0.0110912	0.0901224	0.138559	0.0970423	0.138559	0.0806808	0.138559
c183(3)coa[c] + o2[c] + nadph[c] + h[c] -> c184(3)coa[c] + nadp[c] + 2 h2o[c]	0	0.0270261	0.0464175	0	1.16316e-09	0.00321951	0	0.002056	0
c200coa[c] + o2[c] + nadph[c] + h[c] -> c201coa[c] + 2 h2o[c] + nadp[c]	0.000297427	0.000299747	0.000299747	0.000291267	0.000297426	0.000299747	0.00029743	0.000299747	0.00029743
malcoa[c] + c182coa[c] + h[c] -> coa[c] + c202ocoa[c] + co2[c]	0.000313654	0.000303988	0.000303988	0.00028418	0.000313654	0.000303988	0.000313658	0.000303988	0.000313658
c202ocoa[c] + nadph[c] + h[c] <=> c202hcoa[c] + nadp[c]	0.000313654	0.000303988	0.000303988	0.00028418	0.000313654	0.000303988	0.000313658	0.000303988	0.000313658
c202hcoa[c] <=> c202dcoa[c] + h2o[c]	0.000313654	0.000303988	0.000303988	0.00028418	0.000313654	0.000303988	0.000313658	0.000303988	0.000313658
c202dcoa[c] + nadph[c] + h[c] <=> c202coa[c] + nadp[c]	0.000313654	0.000303988	0.000303988	0.00028418	0.000313654	0.000303988	0.000313658	0.000303988	0.000313658
malcoa[c] + c183(6)coa[c] + h[c] -> coa[c] + c203(6)ocoa[c] + co2[c]	0.134751	0.00752819	0.00725143	0.0865355	0.134751	0.0932025	0.134751	0.076841	0.134751
c203(6)ocoa[c] + nadph[c] + h[c] <=> c203(6)hcoa[c] + nadp[c]	0.134751	0.00752819	0.00725143	0.0865355	0.134751	0.0932025	0.134751	0.076841	0.134751
c203(6)hcoa[c] <=> c203(6)dcoa[c] + h2o[c]	0.134751	0.00752819	0.00725143	0.0865355	0.134751	0.0932025	0.134751	0.076841	0.134751
c203(6)dcoa[c] + nadph[c] + h[c] <=> c203(6)coa[c] + nadp[c]	0.134751	0.00752819	0.00725143	0.0865355	0.134751	0.0932025	0.134751	0.076841	0.134751
malcoa[c] + c184(3)coa[c] + h[c] -> coa[c] + c204(3)ocoa[c] + co2[c]	0	0.0270261	0.0464175	0	1.16316e-09	0.00321951	0	0.002056	0
c204(3)ocoa[c] + nadph[c] + h[c] <=> c204(3)hcoa[c] + nadp[c]	0	0.0270261	0.0464175	0	1.16316e-09	0.00321951	0	0.002056	0
c204(3)hcoa[c] <=> c204(3)dcoa[c] + h2o[c]	0	0.0270261	0.0464175	0	1.16316e-09	0.00321951	0	0.002056	0
c204(3)dcoa[c] + nadph[c] + 3 h[c] <=> c204(3)coa[c] + nadp[c]	0	0.0270261	0.0464175	0	1.16316e-09	0.00321951	0	0.002056	0
c203(6)coa[c] + o2[c] + nadph[c] + h[c] -> c204(6)coa[c] + nadp[c] + 2 h2o[c]	0.134751	0.00752819	0.00725143	0.0865355	0.134751	0.0932025	0.134751	0.076841	0.134751
c204(3)coa[c] + 2 o2[c] + nadph[c] + 3 h[c] -> c205(3)coa[c] + nadp[c] + 4 h2o[c]	0	0.0270261	0.0464175	0	1.16316e-09	0.00321951	0	0.002056	0
c204(6)coa[c] + o2[c] + nadph[c] + h[c] -> c205(3)coa[c] + 2 h2o[c] + nadp[c]	0	0	0	0	0	0	0	0	0
malcoa[c] + c205(3)coa[c] + h[c] -> coa[c] + c225(3)ocoa[c] + co2[c]	0	0	0	0	0	0	0	0	0
c225(3)ocoa[c] + nadph[c] + h[c] <=> c225(3)hcoa[c] + nadp[c]	0	0	0	0	0	0	0	0	0
c225(3)hcoa[c] <=> c225(3)dcoa[c] + h2o[c]	0	0	0	0	0	0	0	0	0
c225(3)dcoa[c] + nadph[c] + h[c] <=> c225(3)coa[c] + nadp[c]	0	0	0	0	0	0	0	0	0
malcoa[c] + c225(3)coa[c] + h[c] -> coa[c] + c245(3)ocoa[c] + co2[c]	0	0	0	0	0	0	0	0	0
c245(3)ocoa[c] + nadph[c] + h[c] <=> c245(3)hcoa[c] + nadp[c]	0	0	0	0	0	0	0	0	0
c245(3)hcoa[c] <=> c245(3)dcoa[c] + h2o[c]	0	0	0	0	0	0	0	0	0
c245(3)dcoa[c] + nadph[c] + h[c] <=> c245(3)coa[c] + nadp[c]	0	0	0	0	0	0	0	0	0
c245(3)coa[c] + o2[c] + nadph[c] + h[c] -> c246(3)coa[c] + nadp[c] + 2 h2o[c]	0	0	0	0	0	0	0	0	0
c246(3)coa[m] + fad[m] -> c246(3)dcoa[m] + fadh2[m]	0	0	0	0	0	0	0	0	0
c246(3)dcoa[m] + h2o[m] <=> c246(3)hcoa[m]	0	0	0	0	0	0	0	0	0
nad[m] + c246(3)hcoa[m] <=> nadh[m] + c246(3)ocoa[m] + h[m]	0	0	0	0	0	0	0	0	0
coa[m] + c246(3)ocoa[m] <=> accoa[m] + c226(3)coa[m]	0	0	0	0	0	0	0	0	0
c225(3)coa[m] + fad[m] -> c225(3)dcoa[m] + fadh2[m]	0	0	0	0	0	0	0	0	0
c225(3)dcoa[m] + h2o[m] <=> c225(3)hcoa[m]	0	0	0	0	0	0	0	0	0
nad[m] + c225(3)hcoa[m] <=> nadh[m] + c225(3)ocoa[m] + h[m]	0	0	0	0	0	0	0	0	0
coa[m] + c225(3)ocoa[m] <=> accoa[m] + c205(3)coa[m]	0	0	0	0	0	0	0	0	0
c160acp[c] + nadh[c] + o2 + h[c] -> c161acp[c] + nad[c] + 2 h2o[c]	0	0.063889	0.0418139	0.00997036	0	0.0289165	0	0.0428562	0
c181coa[c] + h2o[c] -> c181[c] + coa[c] + h[c]	8.4e-05	0	0	0	8.40033e-05	0	8.4e-05	0	8.4e-05
c182coa[c] + h2o[c] -> c182[c] + coa[c] + h[c]	2.1e-05	0	0	1.29815e-07	2.10011e-05	0	2.1e-05	0	2.1e-05
c201coa[c] + h2o[c] -> c201[c] + coa[c]	0	0	0	0	0	0	0	0	0
c202coa[c] + h2o[c] -> c202[c] + coa[c]	1.23e-05	-7.33333e-08	-7.33333e-08	-9.95163e-08	1.23004e-05	-7.33333e-08	1.23e-05	-7.33333e-08	1.23e-05
c183(6)coa[c] + h2o[c] -> c183(6)[c] + coa[c]	9e-06	-4.8e-08	-4.8e-08	0	9.00087e-06	-4.8e-08	9e-06	-4.8e-08	9e-06
c203(6)coa[c] + h2o[c] -> c203(6)[c] + coa[c]	0	0	0	0	0	0	0	0	0
c204(6)coa[c] + h2o[c] -> c204(6)[c] + coa[c] + h[c]	0.127578	0.000276759	0	0.0791285	0.127578	0.0859511	0.127577	0.0695896	0.127578
c183(3)coa[c] + h2o[c] -> c183(3)[c] + coa[c]	0	0	0	0	0	0	0	0	0
c184(3)coa[c] + h2o[c] -> c184(3)[c] + coa[c]	0	0	0	0	0	0	0	0	0
c204(3)coa[c] + h2o[c] -> c204(3)[c] + coa[c] + 2 h[c]	0	0	0	0	0	0	0	0	0
c205(3)coa[c] + h2o[c] -> c205(3)[c] + coa[c]	0	0.0270261	0.0464175	0	1.16316e-09	0.00321951	0	0.002056	0
c225(3)coa[c] + h2o[c] -> c225(3)[c] + coa[c]	0	0	0	0	0	0	0	0	0
c245(3)coa[c] + h2o[c] -> c245(3)[c] + coa[c]	0	0	0	0	0	0	0	0	0
c246(3)coa[c] + h2o[c] -> c246(3)[c] + coa[c]	0	0	0	0	0	0	0	0	0
c226(3)coa[c] + h2o[c] -> c226(3)[c] + coa[c]	0	0	0	0	0	0	0	0	0
atp[c] + h2o[c] -> adp[c] + pi[c]	1.9	1.9	1.9	1.9	1.9	1.9	1.9	1.9	1.9
h2o2[m] + 2 h[m] + 2 fero[m] -> 2 h2o[m] + 2 feri[m]	0	0.000948	0.000948	0.000948	0	0	0	0	0
gtp[c] + h2o[c] -> gdp[c] + pi[c]	0	0	0	0	0	0	0	0	0
pi[c] + adp[c] + atp[m] -> atp[c] + pi[m] + adp[m]	5.71376	5.80652	5.82891	5.75334	5.71304	5.73626	5.71341	5.86351	5.71341
chit[e] <=> chit[c]	0	0	0	0	0	0	0	0	0
urea[e] <=> urea[c]	0	0	0	0	0	0	0	0	0
akg[e] <=> akg[c]	0	0	0	0	0	0	0	0	0
ac[e] <=> ac[c]	0	-0.175214	-0.140212	0	0	-0.0216483	0	-0.0248175	0
cit[e] <=> cit[c]	0	0	0	0	0	0	0	0	0
ala[e] <=> ala[c]	0.01	0.01	0.01	0.01	0.01	0.01	0.01	0.01	0.01
asn[e] <=> asn[c]	0.01	0.01	0.01	0.01	0.01	0.01	0.01	0.01	0.01
asp[e] <=> asp[c]	0.01	0.01	0.01	0.01	0.01	0.01	0.01	0.01	0.01
cys[e] <=> cys[c]	0.01	0.01	0.01	0.01	0.01	0.01	0.01	0.01	0.01
gly[e] <=> gly[c]	0.01	0.01	0.01	0.00289685	0.01	0.01	0.01	0.00951081	0.01
glu[e] <=> glu[c]	0.01	0.01	0.01	0.01	0.01	0.01	0.01	0.01	0.01
gln[e] <=> gln[c]	0.01	0.01	0.01	0.01	0.01	0.01	0.01	0.01	0.01
his[e] <=> his[c]	0.002763	0.002763	0.002763	0.002763	0.002763	0.002763	0.002763	0.002763	0.002763
ile[e] <=> ile[c]	0.004455	0.004455	0.004455	0.004455	0.004455	0.004455	0.004455	-0.0536118	0.004455
leu[e] <=> leu[c]	0.01	-0.00490604	0.00848548	0.01	0.01	0.01	0.01	0.01	0.01
met[e] <=> met[c]	0.00811422	0.00811422	0.00811422	0.0023724	0.00811422	0.00811422	0.00811422	0.00811422	0.00811422
phe[e] <=> phe[c]	0.00333	0.00333	0.00333	0.00333	0.00333	0.00333	0.00333	0.00333	0.00333
pro[e] <=> pro[c]	0.01	0.01	0.01	0.01	0.01	-0.0378723	0.01	0.01	0.01
trp[e] <=> trp[c]	0.01	-0.0169766	0.000739189	0.0010764	0.01	0.01	0.01	0.00491131	0.01
tyr[e] <=> tyr[c]	0.002583	0.01	0.01	0.002583	0.002583	0.002583	0.002583	0.002583	0.002583
val[e] <=> val[c]	0.01	0.01	0.01	0.01	0.01	0.01	0.01	0.01	0.01
ser[e] <=> ser[c]	0.01	0.01	0.01	0.01	0.01	0.01	0.01	0.01	0.01
thr[e] <=> thr[c]	0.01	0.01	0.01	0.01	0.01	0.01	0.01	0.01	0.01
lys[e] <=> lys[c]	0.01	0.01	0.01	0.00780524	0.01	0.01	0.01	0.00734206	0.01
h[e] + dglc[e] -> h[c] + dglc[c]	0	0	0	0	0	0	0	0	0
doris[c] <=> doris[e]	0	0	0	0	0	0	0	0	0
succ[c] + pi[e] <=> pi[c] + succ[e]	0	0	0	0.0534654	0	0	0	0	0
mal[c] + pi[e] <=> pi[c] + mal[e]	0	0	0	0	0	0	0	0	0
h[e] + gl[e] <=> h[c] + gl[c]	0	0	0	0	0	0	0	0	0
dfru[e] -> dfru[c]	0	0	0	0	0	0	0	0	0
gal[e] -> gal[c]	0	0	0	0	0	0	0	0	0
arg[e] <=> arg[c]	0.01	0.01	0.01	0.01	0.01	0.01	0.01	0.01	0.01
llac[e] <=> llac[c]	0	0	0	0	0	0	0	0	0
rib[e] -> rib[c]	0	0	0	0	0	0	0	0	0
eth[c] <=> eth[e]	0	0	0	0.0441786	8.38213e-09	0.0199558	0	0	0
hno3[e] -> hno3[c]	0	0	0	0.0971421	6.3285e-10	0.00367871	0	0.00980521	0
star[e] -> star[c]	0	0	0	0	0	0	0	0	0
nh3[e] <=> nh3[c]	-0.0535775	0	-0.0373842	-0.0441444	-0.0535775	-0.00938389	-0.0535775	0.000489194	-0.0535775
meli[e] -> meli[c]	0	0	0	0	0	0	0	0	0
slf[e] -> slf[c]	0	0	0	0	0	0	0	0	0
pi[e] + h[e] <=> h[c] + pi[c]	0.0077148	0.045119	0.206999	-0.0457506	0.0077148	0.0077148	0.0077148	0.0077148	0.0077148
fe2[e] <=> fe2[c]	0	0	0	0	0	0	0	0	0
mg2[e] <=> mg2[c]	0	0	0	0	0	0	0	0	0
nag[e] <=> nag[c]	0	0	0	0	0	0	0	0	0
h[c] + na[e] <=> h[e] + na[c]	0	1000	1000	0	1000	0	0	0	0
na[c] + h[e] -> na[e] + h[c]	0	1000	1000	0	1000	0	0	0	0
h[c] + k[e] -> h[e] + k[c]	0	0	0	0	0	0	0	0	0
fum[c] <=> fum[e]	0	0	0	0	0	0	0	0	0
h2o[e] <=> h2o[c]	-3.3987	-3.05966	-3.0278	-3.42387	-3.3987	-3.33422	-3.3987	-3.29248	-3.3987
h2o[c] <=> h2o[m]	992.665	992.62	992.615	992.709	992.665	992.631	-6.76756	992.662	992.665
o2[e] <=> o2[c]	1.67373	1.62815	1.68648	1.72401	1.67373	1.6877	1.67372	1.69062	1.67372
o2[c] <=> o2[m]	1.09065	1.26687	1.27587	1.2756	1.09065	1.12688	1.09064	1.15414	1.09064
h[m] + bt[m] -> h[c] + bt[c]	0	0	0	0	0	0	0	0	0
ca[e] -> ca[c]	0	0	0	0	0	0	0	0	0
suc[e] <=> suc[c]	0	0	0	0	0	0	0	0	0
man[e] -> man[c]	0	0	0	0	0	0	0	0	0
oa[e] + pi[c] <=> oa[c] + pi[e]	0	0	0	0	0	0	0	0	0
larab[e] <=> larab[c]	0	0	0	0	0	0	0	0	0
dglc[e] -> dglc[c]	1	0.960984	1	1	1	1	1	1.00039	1
mlt[e] <=> mlt[c]	0	0	0	0	0	0	0	0	0
ins[c] <=> ins[e]	0	0	0	0	0	0	0	0	0
13glucan[e] <=> 13glucan[c]	0	-0.0278027	0	0	0	0	0	-0.000393134	0
co2[e] <=> co2[c]	-2.7885	-2.48558	-2.3528	-2.80145	-2.7885	-2.7665	-2.78849	-2.80255	-2.78849
2oxate[e] <=> 2oxate[c]	0	0	0	0	0	0	0	0	0
ad[e] <=> ad[c]	0	0	0	0	0	0	0	0	0
gdpman[e] -> gdpman[c]	0	0	0	0	0	0	0	0	0
ppmvl[c] <=> ppmvl[e]	0	0	0	0	0	0	0	0	0
ippp[e] <=> ippp[c]	0	-0.0150186	-0.007417	0	0	-1.92439e-13	0	0	0
fkyn[c] <=> fkyn[m]	-0.0089236	-0.040907	-0.0234187	0	-0.0089236	-0.0089236	-0.0089236	-0.00383491	-0.0089236
for[c] <=> for[e]	0	0	0	0.00366849	0	0.00366849	0	0.00366849	0
bh2[c] <=> bh2[e]	0	0	0	0	0	0	0	0	0
bh4[c] <=> bh4[e]	0	0	0	0	0	0	0	0	0
c140[c] <=> c140[e]	0	0	0	0	0	0	0	0	0
c160[c] <=> c160[e]	0	0	0	0	1.21548e-08	0	0	0	0
c161[c] <=> c161[e]	0	0.063889	0.0418139	0.00997036	0	0.0289165	0	0.0428562	0
c180[c] <=> c180[e]	0	0	0	0	0	0	0	0	0
c181[c] <=> c181[e]	0	-9.33333e-08	-9.33333e-08	0	0	-9.33333e-08	0	-9.33333e-08	0
c182[c] <=> c182[e]	0	-1.2e-07	-1.2e-07	0	0	-1.2e-07	0	-1.2e-07	0
c183(3)[c] <=> c183(3)[e]	0	0	0	0	0	0	0	0	0
c183(6)[c] <=> c183(6)[e]	0	0	0	0	0	0	0	0	0
c200[c] <=> c200[e]	0	0	0	8.98629e-07	-1.87221e-08	0	0	0	0
c201[c] <=> c201[e]	0	0	0	-9.03364e-09	-8.09331e-11	0	0	0	0
c203(6)[c] <=> c203(6)[e]	0	0	0	0	0	0	0	0	0
c204(6)[c] <=> c204(6)[e]	0.127516	0.000276739	-2e-08	0.0791285	0.127516	0.0859511	0.127516	0.0695896	0.127516
c204(3)[c] <=> c204(3)[e]	0	0	0	0	0	0	0	0	0
c205(3)[c] <=> c205(3)[e]	0	0.0270261	0.0464175	0	1.16318e-09	0.00321951	0	0.002056	0
c220[c] <=> c220[e]	0	0	0	0	0	0	0	0	0
c240[c] <=> c240[e]	0	0	0	0	4.85561e-09	0	0	0	0
c225(3)[c] <=> c225(3)[e]	0	0	0	0	0	0	0	0	0
c226(3)[c] <=> c226(3)[e]	0	0	0	0	0	0	0	0	0
c245(3)[c] <=> c245(3)[e]	0	0	0	0	0	0	0	0	0
c246(3)[c] <=> c246(3)[e]	0	0	0	0	0	0	0	0	0
tagly[c] <=> tagly[e]	0	0	0	0	0	0	1.34692e-07	0	1.34692e-07
dagly[c] <=> dagly[e]	0	0	0	0	0	0	0	0	0
magly[c] <=> magly[e]	0	0	0	0	0	0	0	0	0
lact[e] <=> lact[c]	0	0	0	0	0	0	0	0	0
xyl[e] <=> xyl[c]	0	0	0	0	0	0	0	0	0
atp[c] + h2o[c] + na[c] -> adp[c] + pi[c] + na[e]	0	0	0	0	0	0	0	0	0
atp[c] + h2o[c] + h[c] -> adp[c] + pi[c] + h[e]	0	0	0	0	0	0	0	0	0
atp[c] + h2o[c] + ca[c] -> adp[c] + pi[c] + ca[e]	0	0	0	0	0	0	0	0	0
atp[c] + h2o[c] + cu[c] -> adp[c] + pi[c] + cu[e]	0	0	0	0	0	0	0	0	0
atp[c] + h2o[c] + pc[c] -> adp[c] + pi[c] + pc[e]	0	0	0	0	0	0	0	0	0
atp[c] + h2o[c] + pa[c] -> adp[c] + pi[c] + pa[e]	0	0	0	0	0	0	0	0	0
atp[c] + h2o[c] + pe[c] -> adp[c] + pi[c] + pe[e]	0	0	0	0	0	0	0	0	0
atp[c] + h2o[c] + ps[c] -> adp[c] + pi[c] + ps[e]	0	0	0	0	0	0	0	0	0
atp[c] + h2o[c] + lps[c] -> adp[c] + pi[c] + lps[e]	0	0	0	0	0	0	0	0	0
atp[c] + h2o[c] + paa[c] -> adp[c] + pi[c] + paa[e]	0	0	0	0	0	0	0	0	0
atp[c] + h2o[c] + lpc[c] -> adp[c] + pi[c] + lpc[e]	0	0	0	0	0	0	0	0	0
gsh[e] -> gsh[c]	0	0	0	0	0	0	0	0	0
mannan[e] -> mannan[c]	0	0	0	0	0	0	0	0	0
slfi[e] <=> slfi[c]	-0.0146018	-0.0146018	-0.0146018	-0.00886	-0.0146018	-0.0146018	-0.0146018	-0.0146018	-0.0146018
samob[c] <=> samob[e]	0	0	0	0	0	0	0	0	0
bmte[e] -> bmte[c]	0	0	0	0	0	0	0	0	0
s[e] <=> s[c]	0	0	0	0	0	0	0	0	0
nmn[e] <=> nmn[c]	0	2.36107e-13	0	0	0	0	0	0	-2.40079e-13
h[e] + bt[e] <=> h[c] + bt[c]	0	0	0	0	0	0	0	0	0
h[c] + pep[c] <=> h[e] + pep[e]	0	0.007367	0	0	0	0	0	0	0
d6pgc[c] + h[c] <=> d6pgc[e] + h[e]	0	0	0.18445	0	0	0	0	0	0
hisolp[e] <=> hisolp[c]	0	0	0	0	0	0	0	0	0
hisol[e] <=> hisol[c]	0	0	0	0	0	0	0	0	0
6thate[c] -> 6thate[e]	0	0	0	0	0	0	0	0	0
corn[c] -> corn[e]	0	0	0	0	0	0	0	0	0
cpri[c] -> cpri[e]	0	0	0	0	0	0	0	0	0
g[e] <=> g[c]	0	0	0	0	0	0	0	0	0
thm[e] -> thm[c]	0	0	0	0	0	0	0	0	0
pnto[e] -> pnto[c]	0	0	0	0	0	0	0	0	0
nicd[e] -> nicd[c]	0	0	0	0	0	0	0	0	0
vb6[e] -> vb6[c]	0	0	0	0	0	0	0	0	0
gn[e] <=> gn[c]	0	-0.000357933	-0.00441914	0	0	0	0	0	0
gsn[e] + h[e] <=> gsn[c] + h[c]	0	0	0	0	0	0	0	0	0
gsn[m] + h[m] <=> gsn[c] + h[c]	0	0	0	0	0	0	0	0	0
glx[e] <=> glx[c]	0	-0.00138827	0	0.00710315	0	0	0	0.000489194	0
urate[e] -> urate[c]	0	0	0	0	0	0	0	0	0
carbo[e] <=> carbo[c]	0	0	0	0	0	0	0	0	0
hemea[c] -> hemea[e]	0	0	0	0	0	0	0	0	0
nite[c] <=> nite[e]	0	0	0	0	0	0	0	0	0
acal[c] <=> acal[e]	0	0	0	0	0	0	0	0	0
3pg[e] <=> 3pg[c]	0	0	0	0	0	0	0	0	0
dex[e] <=> dex[c]	0	0	0	0	0	0	0	0	0
rhmose[e] <=> rhmose[c]	0	0	0	0	0	0	0	0	0
ladhde[c] <=> ladhde[e]	0	0	0	0	0	0	0	0	0
asp[m] <=> asp[c]	-1000	-999.998	-1.08203	-999.847	-1.09541	-1.07189	-1000	-0.951278	-1.09544
orn[m] <=> orn[c]	-0.004456	-0.004456	-0.004456	-0.004456	-0.004456	0.0709052	-0.004456	-0.010071	-0.004456
oa[c] + pi[m] -> oa[m] + pi[c]	0	0.0972661	0.117836	0.0987859	0	0	0	0.0210268	0
gln[c] <=> gln[m]	0	0.000948	0.000948	0.000948	0.000177884	0.0013666	0	0	-1.46691e-13
oival[c] <=> oival[m]	-0.0467776	-0.0285894	-0.0248262	-0.00460816	-999.423	-0.0043243	-0.00460816	-0.0265759	-0.00460816
ile[c] <=> ile[m]	0	0	0	0	0	0	0	-0.0580668	0
pyr[c] <=> pyr[m]	1.00961	1.07271	0.995745	1.31164	1.00925	0.962324	1.00924	1.09852	1.00924
lys[m] <=> lys[c]	0	0	0	0	0	0	0	0	0
glu[m] <=> glu[c]	998.961	998.897	0.010052	999.143	999.432	0.0219465	998.918	0.732987	0.0132004
pro[c] <=> pro[m]	-0.553924	-0.661431	-0.66122	-0.381841	-0.55428	-0.462911	-0.554295	-0.004456	-0.554295
thr[c] <=> thr[m]	0	-0.128272	-0.12563	-0.0633187	0	-0.0207111	0	-0.0350224	0
trp[c] <=> trp[m]	0.0089236	0.040907	0.0234187	0	0.0089236	0.0089236	0.0089236	0.00383491	0.0089236
val[c] <=> val[m]	0.0492955	0.007126	0.007126	0.007126	999.426	0.00937404	0.007126	0.007126	0.007126
met[c] <=> met[m]	0	0	0	0	0	0	0	0	0
ser[c] <=> ser[m]	-0.004866	0.0172498	0.00283089	0.0731287	-0.00486599	-0.00384841	-0.004866	0.0634306	-0.004866
cys[c] <=> cys[m]	-999.439	-999.357	-999.359	-999.453	-999.438	-999.457	-0.00574182	-999.505	-999.438
ala[c] <=> ala[m]	0	0	0	0	0	0	0	0	0
leu[c] <=> leu[m]	0.00609716	0.0151723	0.0248007	0.00609716	0.00609716	0.00356527	0.00609716	0.0280649	0.00609716
tyr[c] <=> tyr[m]	0	0	0	0	0	0	0	0	0
gly[c] <=> gly[m]	0.0122498	0.0234468	0.0112055	0.0377855	0.0122498	0.0102147	0.0122498	-0.0319442	0.0122498
glycogen[c] <=> glycogen[e]	0	0.031278	0	0	0	0	0	0	0
citr[c] <=> citr[m]	0	0	0	0	0	-0.000418599	0	-0.00561497	0
nad[c] <=> nad[m]	0	-2.66898e-13	0	0	0	0	0	0	-2.40079e-13
nadp[c] <=> nadp[m]	0	0	0	0	0	0	-1.14023e-13	0	0
gaba[c] <=> gaba[m]	0	0.181772	0.185028	0.183431	0	0	0	0	0
llac[c] <=> llac[m]	0	0	0	0	0	0	0	0	0
gtp[c] + gdp[m] -> gdp[c] + gtp[m]	0	0	0	0	0	0	0	0	0
eth[c] <=> eth[m]	0	0	0	0	0	0.000948	0	0.000948	0
akg[c] <=> akg[m]	0.62365	0.722888	0.737511	0.610328	1000	999.986	0.58114	0.929963	0.58114
car[c] <=> car[m]	0	0	0	0	0	0	0	0	0
hcit[c] <=> hcit[m]	0	0.0311123	0.0435763	0.0311418	0	0	0	0.0257918	0
h[c] + k[m] <=> h[m] + k[c]	0	0	0	0	0	0	0	0	0
succ[c] + fum[m] <=> succ[m] + fum[c]	-0.00480183	-0.031857	-0.0210809	-0.00480183	-0.00480183	-0.00884213	-0.00480183	-0.0548141	-0.00480183
acal[c] <=> acal[m]	0	0	0	0	0	-0.000948	0	-0.000948	0
aobut[c] <=> aobut[m]	0	0.128272	0.12563	0.0633187	0	0.0227462	0	0.0991519	0
succ[c] + pi[m] -> succ[m] + pi[c]	0.196984	999.936	0	0	1000	999.999	0	0	0
pi[m] + mal[c] <=> pi[c] + mal[m]	2.43436	-997.524	2.35281	2.09386	-997.368	-997.375	2.63169	2.41855	2.63169
mal[m] + succ[c] <=> mal[c] + succ[m]	-0.192182	-999.904	0.0210809	-0.0486636	-999.995	-999.99	0.00480183	0.0548141	0.00480183
urea[c] <=> urea[m]	0	0	0	0	0	0	0	0	0
akg[m] -> akg[c]	0	0	0	0.0133229	0	999.433	0	0	0
cit[c] + mal[c] <=> cit[m] + mal[m]	-1.59596	-1.65402	-1.64705	-1.53075	-1.59596	-1.57906	-1.59596	-1.5313	-1.59596
cit[m] + icit[c] <=> cit[c] + icit[m]	0	-0.303746	-0.316131	0	2.8418e-09	-0.0429331	0	-0.0076918	0
zymst[m] <=> zymst[c]	0	0	0	0	0	0	0	0	0
glup[m] <=> glup[c]	0	0	0.000209008	0.149567	0	0	0	0.196977	0
glu[c] + asp[m] -> asp[c] + glu[m]	998.905	998.939	0.0341926	998.875	0	0.0154819	998.905	0	0
co2[c] <=> co2[m]	-2.17272	-2.34536	-2.30649	-1.72449	-2.17307	-2.09512	-2.17309	-1.90854	-2.17309
naorn[m] <=> naorn[c]	0	0	0	0	0	0	0	0	0
cap[c] <=> cap[m]	0.000948	0	0	0	0.000770116	0	0.000948	0.00656297	0.000948
hco3[m] <=> hco3[c]	-0.011839	-0.0218621	-0.0314905	-0.00704516	-0.0120169	-0.0127088	-0.011839	-0.0398694	-0.011839
slfi[c] <=> slfi[m]	0	0	0	0	0	0	0	0	0
ac[c] <=> ac[m]	0	0	0	0	0	0	0	0	0
nh3[c] <=> nh3[m]	-1000	-1000	-1000	-999.856	-1000	-999.928	-0.567421	-999.605	-1000
ippp[c] <=> ippp[m]	0	0	0	0	0	0	0	0	0
dmpp[m] <=> dmpp[c]	0	0	0	0	0	0	0	0	0
fkyn[e] <=> fkyn[c]	-0.0089236	0.018053	0.000337211	0	-0.0089236	-0.0089236	-0.0089236	-0.00383491	-0.0089236
c40coa[c] <=> c40coa[m]	0	0	0	0.036318	0	0.00982942	0	0.00433001	0
c60coa[c] <=> c60coa[m]	0	0	0	0.00782683	0	0.000338989	0	0	0
c80coa[c] <=> c80coa[m]	0	0	0	0.000207181	0	0	0	0	0
c100coa[c] <=> c100coa[m]	0	0	0	0	0	0	0	0	0
ctp[c] <=> ctp[m]	0	0	0	0	0	0	0	0	0
sam[c] <=> sam[m]	0	0	0	0	0	0	0	0	0
ad[c] <=> ad[m]	0	0	0	0	0	0	0	0	0
pi[c] + h[c] -> pi[m] + h[m]	2.6304	2.50913	2.47086	2.34221	2.63093	2.62372	2.63075	2.62999	2.63075
amp[c] <=> amp[m]	0	-1.96287e-13	0	0	0	0	0	0	0
gmp[c] <=> gmp[m]	0	0	0	0	0	0	0	0	0
gmp[c] <=> gmp[e]	0	0	0	0	0	0	0	0	0
gsh[c] <=> gsh[m]	0	0	0	0	0	0	0	0	0
oroa[m] <=> oroa[c]	0.000948	0.000948	0.000948	0.000948	0.000948	0.000948	0.000948	0.000948	0.000948
sph1p[c] <=> sph1p[m]	0	0	0	0	0	0	0	0	0
dhsp[c] <=> dhsp[m]	0	0	0	0	0	0	0	0	0
pant[m] <=> pant[c]	0.00251784	0.00251784	0.00251784	0.00251784	0.00251784	0.00251784	0.00251784	0.00251784	0.00251784
samob[m] <=> samob[c]	0	0	0	0	0	0	0	0	0
hex4hyb[c] <=> hex4hyb[m]	0	0	0	0	0	0	0	0	0
sah[m] <=> sah[c]	0	0	0	0	0	0	0	0	0
da[m] <=> da[c]	0	0	0	0	0	0	0	0	0
s[c] <=> s[m]	0	0	0	0	0	0	0	0	0
oaser[c] <=> oaser[m]	0	0	0	0	0	0	0	0	0
fad[c] + fmn[m] -> fad[m] + fmn[c]	0	0	0	0	0	0	0	0	0
vb2[c] <=> vb2[m]	0	0	0	0	0	0	0	0	0
dhplys[m] <=> dhplys[c]	0	-0.0111299	-0.0143494	0	0	0	0	0	0
fu1p[m] <=> fu1p[c]	0	0	0	0	0	0	0	0	0
glfuc[m] <=> glfuc[c]	0	0	0	0	0	0	0	0	0
hmtb[m] <=> hmtb[c]	0	0	0	0	0	0	0	0	0
hpsamlys[m] <=> hpsamlys[c]	0	0.0111299	0.0143494	0	0	0	0	0	0
hiura[m] <=> hiura[c]	0	-0.0116786	-0.00444298	0	0	0	0	-0.00903127	0
houdhic[m] <=> houdhic[c]	0	0.0116786	0.00444298	0	0	0	0	0.00903127	0
coa[c] <=> coa[m]	0	0	0	-0.044352	0	-0.0101684	0	-0.00433001	0
metthf[c] <=> metthf[m]	0	0	0	0	0	0	0	0	0
obut[c] <=> obut[m]	-999.433	-999.351	-999.353	-999.453	-999.433	-999.451	0	-999.499	-999.433
amievul[m] <=> amievul[c]	0	0.0442988	0	0.0893406	0	0	0	0	0
ppbg[c] <=> ppbg[c]	0	-0.0221494	0	-0.0446703	0	0	0	0	0
cpgiii[c] <=> cpgiii[m]	0	0	0	0	0	0	0	0	0
hemeb[c] <=> hemeb[m]	0	0	0	0	0	0	0	0	0
llct[c] <=> llct[m]	999.439	999.357	999.359	999.453	999.438	999.457	0.00574182	999.505	999.438
ivacoa[m] <=> ivacoa[c]	0	0	0	0	0	0	0	0	0
amasa[c] <=> amasa[m]	0.005167	0.005167	0.005167	0.00297224	0.005167	0.005167	0.005167	0.00250906	0.005167
omval[c] <=> omval[m]	0	0	0	0	0	0	0	0	0
mal[p] + h[p] <=> mal[c] + h[c]	0	0	0	0	0	0	0	0	0
succ[p] <=> succ[c]	0	0	0	0	0	0	0	0	0
glu[p] -> glu[c]	0	0	0	0	0	0	0	0	0
asp[c] -> asp[p]	0	0	0	0	0	0	0	0	0
akg[c] -> akg[p]	0	0	0	0	0	0	0	0	0
coa[c] <=> coa[p]	0	0	0	0	0	0	0	0	0
urate[c] <=> urate[p]	0	0	0	0	0	0	0	0	0
xan[c] <=> xan[p]	0	0	0	0	0	0	0	0	0
carbo[e] <=>	0	0	0	0	0	0	0	0	0
nite[e] <=>	0	0	0	0	0	0	0	0	0
hemea[e] <=>	0	0	0	0	0	0	0	0	0
urate[e] <=>	0	0	0	0	0	0	0	0	0
cpri[e] <=>	0	0	0	0	0	0	0	0	0
corn[e] <=>	0	0	0	0	0	0	0	0	0
6thate[e] <=>	0	0	0	0	0	0	0	0	0
hisolp[e] <=>	0	0	0	0	0	0	0	0	0
hisol[e] <=>	0	0	0	0	0	0	0	0	0
pep[e] <=>	0	0.007367	0	0	0	0	0	0	0
bt[e] <=>	0	0	0	0	0	0	0	0	0
gn[e] <=>	0	0.000357933	0.00441914	0	0	0	0	0	0
samob[e] <=>	0	0	0	0	0	0	0	0	0
chit[e] <=>	0	0	0	0	0	0	0	0	0
nag[e] <=>	0	0	0	0	0	0	0	0	0
fkyn[e] <=>	0.0089236	0.00425051	0.0089236	0	0.0089236	0.0089236	0.0089236	0.0089236	0.0089236
raff[e] <=>	0	0	0	0	0	0	0	0	0
stac[e] <=>	0	0	0	0	0	0	0	0	0
glx[e] <=>	0	0.00138827	0	0	0	0	0	0	0
cit[e] <=>	0	0	0	0	0	0	0	0	0
chito[e] <=>	0	0	0	0	0	0	0	0	0
ac[e] <=>	0	0.175214	0.140212	0	0	0.0216483	0	0.0248175	0
acal[e]	0	0	0	0	0	0	0	0	0
accln[e] <=>	0	0	0	0	0	0	0	0	0
epm[e] <=>	0	0	0	0	0	0	0	0	0
mannan[e] <=>	0	0	0	0	0	0	0	0	0
13glucan[e] <=>	0	0.0278027	0	0	0	0	0	0	0
vb6[e] <=>	0	0	0	0	0	0	0	0	0
nicd[e] <=>	0	0	0	0	0	0	0	0	0
pnto[e] <=>	0	0	0	0	0	0	0	0	0
thm[e] <=>	0	0	0	0	0	0	0	0	0
meli[e] <=>	0	0	0	0	0	0	0	0	0
dglc[e] <=>	-1	-0.960984	-1	-1	-1	-1	-1	-1	-1
pi[e] <=>	-0.0077148	-0.045119	-0.151991	-0.0077148	-0.0077148	-0.0077148	-0.0077148	-0.0077148	-0.0077148
o2[e] <=>	-1.67373	-1.65045	-1.69574	-1.73112	-1.67373	-1.6877	-1.67372	-1.6962	-1.67372
hno3[e] <=>	0	0	0	-0.0971421	-6.3285e-10	-0.00367871	0	-0.00980521	0
slf[e] <=>	0	0	0	0	0	0	0	0	0
nh3[e] <=>	0.0535775	0	0.0373842	0.0512476	0.0535775	0.00938389	0.0535775	0	0.0535775
h2o[e] <=>	3.3987	3.05966	2.97279	3.41331	0.610203	3.33422	3.3987	0.533396	3.3987
h[e] <=>	2.95956	3.1136	3.22177	2.97674	5.74806	3.00259	2.95956	5.77619	2.95956
s[e] <=>	0	0	0	0	0	0	0	0	0
slfi[e] <=>	0.0146018	0.0146018	0.0146018	0.00886	0.0146018	0.0146018	0.0146018	0.0146018	0.0146018
mg2[e] <=>	0	0	0	0	0	0	0	0	0
fe2[e] <=>	0	0	0	0	0	0	0	0	0
urea[e] <=>	0	0	0	0	0	0	0	0	0
gln[e] <=>	-0.01	-0.01	-0.01	-0.01	-0.01	-0.01	-0.01	-0.01	-0.01
glu[e] <=>	-0.01	-0.01	-0.01	-0.01	-0.01	-0.01	-0.01	-0.01	-0.01
met[e] <=>	-0.00811422	-0.00811422	-0.00811422	-0.0023724	-0.00811422	-0.00811422	-0.00811422	-0.00811422	-0.00811422
asp[e] <=>	-0.01	-0.01	-0.01	-0.01	-0.01	-0.01	-0.01	-0.01	-0.01
ala[e] <=>	-0.01	-0.01	-0.01	-0.01	-0.01	-0.01	-0.01	-0.01	-0.01
ser[e] <=>	-0.01	-0.01	-0.01	-0.01	-0.01	-0.01	-0.01	-0.01	-0.01
leu[e] <=>	-0.01	0.00490604	-0.00848548	-0.01	-0.01	-0.01	-0.01	-0.01	-0.01
arg[e] <=>	-0.01	-0.01	-0.01	-0.01	-0.01	-0.01	-0.01	-0.01	-0.01
asn[e] <=>	-0.01	-0.01	-0.01	-0.01	-0.01	-0.01	-0.01	-0.01	-0.01
his[e] <=>	-0.002763	-0.002763	-0.002763	-0.002763	-0.002763	-0.002763	-0.002763	-0.002763	-0.002763
lys[e] <=>	-0.01	-0.01	-0.01	-0.00780524	-0.01	-0.01	-0.01	-0.00734206	-0.01
pro[e] <=>	-0.01	-0.01	-0.01	-0.01	-0.01	0.0378723	-0.01	-0.01	-0.01
val[e] <=>	-0.01	-0.01	-0.01	-0.01	-0.01	-0.01	-0.01	-0.01	-0.01
cys[e] <=>	-0.01	-0.01	-0.01	-0.01	-0.01	-0.01	-0.01	-0.01	-0.01
phe[e] <=>	-0.00333	-0.00333	-0.00333	-0.00333	-0.00333	-0.00333	-0.00333	-0.00333	-0.00333
ile[e] <=>	-0.004455	-0.004455	-0.004455	-0.004455	-0.004455	-0.004455	-0.004455	0.0536118	-0.004455
tyr[e] <=>	-0.002583	-0.01	-0.01	-0.002583	-0.002583	-0.002583	-0.002583	-0.002583	-0.002583
gly[e] <=>	-0.01	-0.01	-0.01	-0.01	-0.01	-0.01	-0.01	-0.01	-0.01
thr[e] <=>	-0.01	-0.01	-0.01	-0.01	-0.01	-0.01	-0.01	-0.01	-0.01
trp[e] <=>	-0.01	-0.00532691	-0.01	-0.0010764	-0.01	-0.01	-0.01	-0.01	-0.01
star[e] <=>	0	0	0	0	0	0	0	0	0
suc[e] <=>	0	0	0	0	0	0	0	0	0
mlt[e] <=>	0	0	0	0	0	0	0	0	0
gl[e] <=>	0	0	0	0	0	0	0	0	0
man[e] <=>	0	0	0	0	0	0	0	0	0
dex[e] <=>	0	0	0	0	0	0	0	0	0
c140[e] <=>	0	0	0	0	0	0	0	0	0
c160[e] <=>	0	0	0	0	1.21548e-08	0	0	0	0
c161[e] <=>	0	0.063889	0.0418139	0.00997036	0	0.0289165	0	0.0428562	0
c180[e] <=>	0	0	0	0	0	0	0	0	0
c181[e] <=>	0	-9.33333e-08	-9.33333e-08	0	0	-9.33333e-08	0	-9.33333e-08	0
c182[e] <=>	0	-1.2e-07	-1.2e-07	0	0	-1.2e-07	0	-1.2e-07	0
c183(3)[e] <=>	0	0	0	0	0	0	0	0	0
c200[e] <=>	0	0	0	8.98629e-07	-1.87221e-08	0	0	0	0
c201[e] <=>	0	0	0	-9.03364e-09	-8.09331e-11	0	0	0	0
c203(6)[e] <=>	0	0	0	0	0	0	0	0	0
c204(6)[e] <=>	0.127516	0.000276739	-2e-08	0.0791285	0.127516	0.0859511	0.127516	0.0695896	0.127516
c204(3)[e] <=>	0	0	0	0	0	0	0	0	0
c205(3)[e] <=>	0	0.0270261	0.0464175	0	1.16318e-09	0.00321951	0	0.002056	0
c226(3)[e] <=>	0	0	0	0	0	0	0	0	0
c246(3)[e] <=>	0	0	0	0	0	0	0	0	0
c245(3)[e] <=>	0	0	0	0	0	0	0	0	0
c225(3)[e] <=>	0	0	0	0	0	0	0	0	0
c240[e] <=>	0	0	0	0	4.85561e-09	0	0	0	0
tagly[e] <=>	0	0	0	0	0	0	1.34692e-07	0	1.34692e-07
dagly[e] <=>	0	0	0	0	0	0	0	0	0
magly[e] <=>	0	0	0	0	0	0	0	0	0
ins[e] <=>	0	0	0	0	0	0	0	0	0
2oxate[e] <=>	0	0	0	0	0	0	0	0	0
oa[e] <=>	0	0	0	0	0	0	0	0	0
dfru[e] <=>	0	0	0	0	0	0	0	0	0
rib[e] <=>	0	0	0	0	0	0	0	0	0
llac[e] <=>	0	0	0	0	0	0	0	0	0
eth[e] <=>	0	0	0	0.0441786	8.38213e-09	0.0199558	0	0	0
nnr[e] <=>	0	0	0	0	0	0	0	0	0
akg[e] <=>	0	0	0	0	0	0	0	0	0
co2[e] <=>	2.7885	2.48558	2.3528	2.798	0	2.7665	2.78849	0.0443439	2.78849
gal[e] <=>	0	0	0	0	0	0	0	0	0
melt[e] <=>	0	0	0	0	0	0	0	0	0
sot[e] <=>	0	0	0	0	0	0	0	0	0
h2o2[e] <=>	0	0	0	0.00710315	0	0	0	0.000489194	0
darg[e] <=>	0	0	0	0	0	0	0	0	0
5g2ot[e] <=>	0	0	0	0	0	0	0	0	0
dorn[e] <=>	0	0	0	0	0	0	0	0	0
5a2opa[e] <=>	0	0	0	0	0	0	0	0	0
gc[e] <=>	0	0	0	0	0	0	0	0	0
adp[e] <=>	0	0	0	0	0	0	0	0	0
gsh[e] <=>	0	0	0	0	0	0	0	0	0
rx[e] <=>	0	0	0	0	0	0	0	0	0
hx[e] <=>	0	0	0	0	0	0	0	0	0
rglutt[e] <=>	0	0	0	0	0	0	0	0	0
dg[e] <=>	0	0	0	0	0	0	0	0	0
dt[e] <=>	0	0	0	0	0	0	0	0	0
gsn[e] <=>	0	0	0	0	0	0	0	0	0
inos[e] <=>	0	0	0	0	0	0	0	0	0
uri[e] <=>	0	0	0	0	0	0	0	0	0
xtsine[e] <=>	0	0	0	0	0	0	0	0	0
hiura[e] <=>	0	0	0	0	0	0	0	0	0
houdhic[e] <=>	0	0	0	0	0	0	0	0	0
k[e] <=>	0	0	0	0	0	0	0	0	0
fgt[e] <=>	0	0	0	0	0	0	0	0	0
for[e] <=>	0	0	0	0.00366849	0	0.00366849	0	0.00366849	0
cu[e] <=>	0	0	0	0	0	0	0	0	0
na[e] <=>	0	0	0	0	0	0	0	0	0
vb2[e] ->	0	0	0	0	0	0	0	0	0
nar[e] <=>	0	0	0	0	0	0	0	0	0
ppi[e] <=>	0	0	0	0	0	0	0	0	0
dhp[e] <=>	0	0	0	0	0	0	0	0	0
ppmvl[e] <=>	0	0	0	0	0	0	0	0	0
ippp[e] <=>	0	0.0150186	0.007417	0	0	1.92439e-13	0	0	0
2bhyde[e] <=>	0	0	0	0	0	0	0	0	0
sfgtn[e] <=>	0	0	0	0	0	0	0	0	0
hbr[e] <=>	0	0	0	0	0	0	0	0	0
ab1eox[e] <=>	0	0	0	0	0	0	0	0	0
ab1eoxg[e] <=>	0	0	0	0	0	0	0	0	0
aldpme[e] <=>	0	0	0	0	0	0	0	0	0
4gcymd[e] <=>	0	0	0	0	0	0	0	0	0
b2ox[e] <=>	0	0	0	0	0	0	0	0	0
23d2gbne[e] <=>	0	0	0	0	0	0	0	0	0
b34ox[e] <=>	0	0	0	0	0	0	0	0	0
34d3h4sne[e] <=>	0	0	0	0	0	0	0	0	0
b45ox[e] <=>	0	0	0	0	0	0	0	0	0
45dgbne[e] <=>	0	0	0	0	0	0	0	0	0
b78do[e] <=>	0	0	0	0	0	0	0	0	0
78dgbne[e] <=>	0	0	0	0	0	0	0	0	0
dihyde[e] <=>	0	0	0	0	0	0	0	0	0
segln[e] <=>	0	0	0	0	0	0	0	0	0
ditne[e] <=>	0	0	0	0	0	0	0	0	0
gleion[e] <=>	0	0	0	0	0	0	0	0	0
sr12ox[e] <=>	0	0	0	0	0	0	0	0	0
1g2hdne[e] <=>	0	0	0	0	0	0	0	0	0
s1h2gdne[e] <=>	0	0	0	0	0	0	0	0	0
ddgly[e] <=>	0	0	0	0	0	0	0	0	0
dbggly[e] <=>	0	0	0	0	0	0	0	0	0
cln[e] <=>	0	0	0	0	0	0	0	0	0
spmylin[e] <=>	0	0	0	0	0	0	0	0	0
pcln[e] <=>	0	0	0	0	0	0	0	0	0
cer[e] <=>	0	0	0	0	0	0	0	0	0
dgacer[e] <=>	0	0	0	0	0	0	0	0	0
glacer[e] <=>	0	0	0	0	0	0	0	0	0
larab[e] <=>	0	0	0	0	0	0	0	0	0
cytd[e] <=>	0	0	0	0	0	0	0	0	0
glcnt[e] <=>	0	0	0.0550082	0	0	0	0	0	0
nmn[e] <=>	0	-2.36107e-13	0	0	0	0	0	0	2.40079e-13
mal[e] <=>	0	0	0	0	0	0	0	0	0
doris[e] <=>	0	0	0	0	0	0	0	0	0
dgmp[e] <=>	0	0	0	0	0	0	0	0	0
dtmp[e] <=>	0	0	0	0	0	0	0	0	0
gmp[e] <=>	0	0	0	0	0	0	0	0	0
imp[e] <=>	0	0	0	0	0	0	0	0	0
ump[e] <=>	0	0	0	0	0	0	0	0	0
xmp[e] <=>	0	0	0	0	0	0	0	0	0
fmn[e] <=>	0	0	0	0	0	0	0	0	0
ncn[e] <=>	0	0	0	0	0	0	0	0	0
cmp[e] <=>	0	0	0	0	0	0	0	0	0
d6pgc[e] <=>	0	0	0.129442	0	0	0	0	0	0
ahtd[e] <=>	0	0	0	0	0	0	0	0	0
succ[e] <=>	0	0	0	0.0534654	0	0	0	0	0
ggl[e] <=>	0	0	0	0	0	0	0	0	0
glycogen[e] <=>	0	0.031278	0	0	0	0	0	0	0
gdpman[e] <=>	0	0	0	0	0	0	0	0	0
4nol[e] <=>	0	0	0	0	0	0	0	0	0
4npha[e] <=>	0	0	0	0	0	0	0	0	0
1dgali[e] <=>	0	0	0	0	0	0	0	0	0
ad[e] <=>	0	0	0	0	0	0	0	0	0
bh2[e] <=>	0	0	0	0	0	0	0	0	0
bh4[e] <=>	0	0	0	0	0	0	0	0	0
lact[e] <=>	0	0	0	0	0	0	0	0	0
xyl[e] <=>	0	0	0	0	0	0	0	0	0
pc[e] <=>	0	0	0	0	0	0	0	0	0
pa[e] <=>	0	0	0	0	0	0	0	0	0
pe[e] <=>	0	0	0	0	0	0	0	0	0
ps[e] <=>	0	0	0	0	0	0	0	0	0
paa[e] <=>	0	0	0	0	0	0	0	0	0
lpc[e] <=>	0	0	0	0	0	0	0	0	0
udpgal[e] <=>	0	0	0	0	0	0	0	0	0
ca[e] <=>	0	0	0	0	0	0	0	0	0
udpg[e] <=>	0	0	0	0	0	0	0	0	0
chib[e] <=>	0	0	0	0	0	0	0	0	0
hco3[e] <=>	0	0	0	0.00345872	2.7885	0	0	2.7582	0
fum[e] <=>	0	0	0	0	0	0	0	0	0
lps[e] <=>	0	0	0	0	0	0	0	0	0
amp[e] <=>	0	0	0	0	0	0	0	0	0
g[e] <=>	0	0	0	0	0	0	0	0	0
2dan[e] <=>	0	0	0	0	0	0	0	0	0
atp[e] <=>	0	0	0	0	0	0	0	0	0
bmte[e] <=>	0	0	0	0	0	0	0	0	0
d6pgl[e] <=>	0	0	0	0	0	0	0	0	0
damp[e] <=>	0	0	0	0	0	0	0	0	0
rhmose[e] <=>	0	0	0	0	0	0	0	0	0
ladhde[e] <=>	0	0	0	0	0	0	0	0	0
0.07908 met[c] + 0.208 gly[c] + 0.1616 gln[c] + 0.1485 ile[c] + 0.3034 ser[c] + 0.2801 ala[c] + 0.2837 leu[c] + 0.1967 thr[c] + 0.03588 trp[c] + 0.1968 glu[c] + 0.0958 val[c] + 0.111 phe[c] + 0.0921 his[c] + 0.1836 asp[c] + 0.1868 pro[c] + 0.1611 lys[c] + 0.1181 asn[c] + 0.1848 arg[c] + 0.0861 tyr[c] + 0.038 cys[c] + 0.0118 ump[c] + 0.0150 gmp[c] + 0.0137 amp[c] + 0.0158 cmp[c] + 0.0021 dgmp[c] +…	0.03	0.03	0.03	0.03	0.03	0.03	0.03	0.03	0.03
