# Supplementary material for: Reconstruction and analysis of a genome-scale metabolic model of the oleaginous fungus Mortierella alpina
Source: BMC Syst Biol. 2015 Jan 13;9:1. doi: 10.1186/s12918-014-0137-8 (PMC4301621; doi:10.1186/s12918-014-0137-8)
Supplement: Additional file 7: — Biomass composition information for M. alpina. [file 12918_2014_137_MOESM7_ESM.xlsx]

## Sheet: biomass information
Biomass composition of M. alpina
Table 1 Cellular macromolecular composition
Component	Cellular content% (w/w)	Normalized cellular content% (w/w)	(Nisha et al. 2009; Andersen rt al. 2008)
Crude fibre	10.75	10.9495
Protein	40.95	41.71
Total ash	3.98	4.05386
Carbohydrate	3.57	3.63625
Total lipids	36.87	37.5542
DNA*	0.244	0.248528
RNA*	1.814	1.84766
Sum	98.178	100
*As there are no information about the composition of DNA and RNA in M. alpina, the composition in A. niger was instead.
Table 2 Protein composition
Amino Acid	Count (all ORFs)	Prevalence (%)	MW (g/mol)	P*MW (%)	by weight (%)	mmol/gDW	(Wang et al. 2011)
met	149845	2.43214	149.05	362.511	2.82598	0.0790817
gly	394337	6.4005	75.03	480.23	3.74366	0.208114
gln	306233	4.97048	146.07	726.039	5.65988	0.161617
ile	281380	4.56709	131.09	598.7	4.66721	0.1485
ser	574906	9.33133	105.04	980.163	7.64092	0.303411
ala	530738	8.61444	89.05	767.116	5.9801	0.280101
leu	537573	8.72538	131.09	1143.81	8.91664	0.283708
thr	372666	6.04876	119.06	720.166	5.6141	0.196677
trp	67984	1.10345	204.09	225.203	1.75559	0.035879
glu	372950	6.05337	146.05	884.095	6.89202	0.196827
val	371088	6.02315	117.08	705.19	5.49735	0.195844
phe	210336	3.41397	165.08	563.579	4.39341	0.111006
his	174424	2.83109	155.07	439.016	3.42238	0.0920535
asp	347944	5.6475	132.04	745.696	5.81312	0.18363
pro	353952	5.74501	115.06	661.021	5.15303	0.186801
lys	305272	4.95489	147.11	728.913	5.68229	0.161109
asn	223716	3.63115	132.05	479.493	3.73792	0.118068
arg	350209	5.68426	175.11	995.371	7.75948	0.184825
tyr	163087	2.64707	181.07	479.306	3.73646	0.0860703
cys	72390	1.17497	121.02	142.194	1.10849	0.0382043
	6161030	100	2736.31	12827.8	100	3.25153
0.07908 met[c] + 0.208 gly[c] + 0.1616 gln[c] + 0.1485 ile[c] + 0.3034 ser[c] + 0.2801 ala[c] + 0.2837 leu[c] + 0.1967 thr[c] + 0.03588 trp[c] + 0.1968 glu[c] + 0.0958 val[c] + 0.111 phe[c] + 0.0921 his[c] + 0.1836 asp[c] + 0.1868 pro[c] + 0.1611 lys[c] + 0.1181 asn[c] + 0.1848 arg[c] + 0.0861 tyr[c] + 0.038 cys[c]
Table 3 DNA composition
Calculated based on the G + C content of the genome
G+C content (%):	51.72
	(mol/mol)	MW of residue (g/mol)	mmol/g dcw	(Wang et al. 2011)
dAMP	0.2414	331.2	0.00191987
dTMP	0.2414	304.2	0.00191987
dCMP	0.2586	289.2	0.00205666
dGMP	0.2586	304.2	0.00205666
Average molecular weight of DNA		306.8	0.00795306
0.0192 damp[c] + 0.0192 dtmp[c] + 0.0021 dcmp[c] + 0.0021 dgmp[c]
Table 4 RNA composition
	(mol/mol)	MW of residue (g/mol)	mmol/g dcw	(Wang et al. 2011)
AMP	0.243	329.2	0.0136946
UMP	0.21	306.2	0.0118348
CMP	0.281	305.2	0.0158362
GMP	0.266	345.2	0.0149908
Average molecular weight of RNA		321.88	0.0563564
0.0137 amp[c] + 0.01183 ump[c] + 0.01584 cmp[c] + 0.015 gmp[c]
Table 5 Lipid composition
Components	Content % (mol/mol)	Average MW(g/mol)	g/gDW	mmol/gDW	(Jareonkitmongkol et al. 2002)
TAG	81.1	949.277	0.320915	0.338063
FFA	3.1	284.789	0.00368012	0.0129223
DAG	3.5	658.499	0.00960727	0.0145897
PE	3.9	780.261	0.0126847	0.016257
PC	6.1	833.759	0.0212006	0.0254277
PS	2.2	812.838	0.00745424	0.00917064
	Total MV(mol/g)	900.911
0.3381 tagly[c] + 0.013 ffa[c] + 0.0146 dagly[c] + 0.1626 pe[c] + 0.0254 pc[c] + 0.0092 ps[c]
Table 6 lipid fatty acid
FFA	Content %(mol/mol FFA)	Content % (mol/mol Lipid)	MW(g/mol)	Average fatty acids(g/mol)	mmol/gDW	mmol/gFFA	(Jareonkitmongkol et al. 2002)
c160	26.6	0.8246	255.42	67.9417	0.00343732	0.266
c180	16.5	0.5115	283.47	46.7726	0.00213217	0.165
c181	21.7	0.6727	281.46	61.0768	0.00280413	0.217
c182	5.4	0.1674	279.44	15.0898	0.000697802	0.054
c183(6)	2.34	0.07254	277.43	6.49186	0.000302381	0.0234
c200	0.26	0.00806	311.53	0.809978	3.35979e-05	0.0026
c202	3.2	0.0992	307.51	9.84032	0.000413512	0.032
c220	4.5	0.1395	339.58	15.2811	0.000581502	0.045
c204(6)	15.9	0.4929	303.46	48.2501	0.00205464	0.159
c240	3.6	0.1116	367.64	13.235	0.000465202	0.036
				284.789
0.0034 c160[c] + 0.00213 c180[c] + 0.0028 c181[c] + 0.0007 c182[c] + 0.0003 c183(6)[c] + 0.0000034 c200[c] + 0.00041 c202[c] + 0.00058 c220[c] + 0.00205 c204(6)[c] + 0.00047 c240[c]
Table 7 lipid TAG
Fatty acids in TAG	Content %(mol/mol TAG)	Content % (mol/mol Lipid)	MW(g/mol)	Average fatty acids(g/mol)	mmol/gDW	mmol/gTAG	(Jareonkitmongkol et al. 2002)
c160	23.7	19.2207	255.42	60.5345	0.080121	0.237
c180	8.7	7.0557	283.47	24.6619	0.0294115	0.087
c181	18.3	14.8413	281.46	51.5072	0.0618655	0.183
c182	8.5	6.8935	279.44	23.7524	0.0287354	0.085
c183(6)	3.15	2.55465	277.43	8.73904	0.010649	0.0315
c200	0.35	0.28385	311.53	1.09036	0.00118322	0.0035
c201	1.2	0.9732	309.51	3.71412	0.00405676	0.012
c202	0.6	0.4866	307.51	1.84506	0.00202838	0.006
c220	5.8	4.7038	339.58	19.6956	0.0196077	0.058
c204(6)	28	22.708	303.46	84.9688	0.0946577	0.28
c240	1.7	1.3787	367.64	6.24988	0.00574707	0.017
				286.759
0.08 c160[c] + 0.029 c180[c] + 0.0617 c181[c] + 0.0287 c182[c] + 0.0106 c183(6)[c] + 0.0012 c200[c] + 0.0041 c201[c] + 0.00203 c202[c] + 0.0196 c220[c] + 0.0947 c204(6)[c] + 0.00575 c240[c] = 0.338 tagly[c]
Table 8 lipid DAG
Fatty acids in DAG	Content %	Content % (mol/mol Lipid)	MW(g/mol)	Average fatty acids(g/mol)	mmol/gDW	mmol/gDAG	(Jareonkitmongkol et al. 2002)
c160	15.8	0.553	255.42	40.3564	0.00230517	0.158
c180	6.4	0.224	283.47	18.1421	0.000933738	0.064
c181	31.1	1.0885	281.46	87.5341	0.00453738	0.311
c182	10.1	0.3535	279.44	28.2234	0.00147355	0.101
c183(6)	10.62	0.3717	277.43	29.4631	0.00154942	0.1062
c200	1.18	0.0413	311.53	3.67605	0.000172158	0.0118
c201	0.6	0.021	309.51	1.85706	8.75379e-05	0.006
c202	0.7	0.0245	307.51	2.15257	0.000102128	0.007
c220	3.4	0.119	339.58	11.5457	0.000496048	0.034
c204(6)	20.2	0.707	303.46	61.2989	0.00294711	0.202
				284.249
0.0023 c160[c] + 0.0009 c180[c] + 0.0045 c181[c] + 0.00147 c182[c] + 0.00155 c183(6)[c] + 0.00017 c200[c] + 0.000088 c201[c] + 0.000102 c202[c] + 0.00050 c220[c] + 0.00295 c204(6)[c]
Table 9 lipid PE
Fatty acids in PE	Content %	Content % (mol/mol Lipid)	MW(g/mol)	Average fatty acids(g/mol)	mmol/gDW	mmol/gPE	(Jareonkitmongkol et al. 2002)
c160	20.2	0.7878	255.42	51.5948	0.00328392	0.202
c180	5.6	0.2184	283.47	15.8743	0.000910394	0.056
c181	22.8	0.8892	281.46	64.1729	0.00370661	0.228
c182	12.1	0.4719	279.44	33.8122	0.0019671	0.121
c183(6)	11.16	0.43524	277.43	30.9612	0.00181429	0.1116
c200	1.24	0.04836	311.53	3.86297	0.000201587	0.0124
c201	1.5	0.0585	309.51	4.64265	0.000243856	0.015
c202	1.3	0.0507	307.51	3.99763	0.000211342	0.013
c220	1.6	0.0624	339.58	5.43328	0.000260113	0.016
c204(6)	22.5	0.8775	303.46	68.2785	0.00365783	0.225
				282.63
0.00328 c160[c] + 0.0009 c180[c] + 0.00371 c181[c] + 0.00197 c182[c] + 0.00181 c183(6)[c] + 0.000202 c200[c] + 0.000244 c201[c] + 0.000211 c202[c] + 0.00026 c220[c] + 0.00366 c204(6)[c]
Table 10 lipid PC
Fatty acids in PC	Content %	Content % (mol/mol)	MW(g/mol)	Average fatty acids(g/mol)	mmol/gDW	mmol/gPC	(Jareonkitmongkol et al. 2002)
c160	17.9	1.0919	255.42	45.7202	0.00455155	0.179
c180	2.5	0.1525	283.47	7.08675	0.000635692	0.025
c181	7.3	0.4453	281.46	20.5466	0.00185622	0.073
c182	16.9	1.0309	279.44	47.2254	0.00429728	0.169
c183(6)	4.86	0.29646	277.43	13.4831	0.00123579	0.0486
c200	0.54	0.03294	311.53	1.68226	0.000137309	0.0054
c201	0.5	0.0305	309.51	1.54755	0.000127138	0.005
c202	5.2	0.3172	307.51	15.9905	0.00132224	0.052
c220	1	0.061	339.58	3.3958	0.000254277	0.01
c204(6)	43.4	2.6474	303.46	131.702	0.0110356	0.434
				288.38
0.00455 c160[c] + 0.00064 c180[c] + 0.00186 c181[c] + 0.00430 c182[c] + 0.00124 c183(6)[c] + 0.000137 c200[c] + 0.000127 c201[c] + 0.00132 c202[c] + 0.00025 c220[c] + 0.011 c204(6)[c]
Table 11 lipid PS
Fatty acids in PC	Content %	Content % (mol/mol)	MW(g/mol)	Average fatty acids(g/mol)	mmol/gDW	mmol/gPS	(Jareonkitmongkol et al. 2002)
c160	34.2	0.7524	255.42	87.3536	0.00313636	0.342
c180	6.7	0.1474	283.47	18.9925	0.000614433	0.067
c181	21	0.462	281.46	59.1066	0.00192583	0.21
c182	17.5	0.385	279.44	48.902	0.00160486	0.175
c183(6)	3.87	0.08514	277.43	10.7365	0.000354904	0.0387
c200	0.43	0.00946	311.53	1.33958	3.94337e-05	0.0043
c201	0.4	0.0088	309.51	1.23804	3.66826e-05	0.004
c202	1.5	0.033	307.51	4.61265	0.00013756	0.015
c220	2.6	0.0572	339.58	8.82908	0.000238437	0.026
c204(6)	11.8	0.2596	303.46	35.8083	0.00108214	0.118
	100		2948.81	276.919
0.00314 c160[c] + 0.00061 c180[c] + 0.00193 c181[c] + 0.0016 c182[c] + 0.000355 c183(6)[c] + 0.0000394 c200[c] + 0.0000367 c201[c] + 0.000138 c202[c] + 0.00024 c220[c] + 0.00108 c204(6)[c]
Table 12 cell wall
Components	Content% (w/w cell wall)	Content% (w/w DW)	MW(g/mol)	mmol/g DW	(Bowman et al. 2006)
chitin	20	2.864	280.318	0.10217
13glucan*	38.75	5.549	162.053	0.342419
14glucan*	11.25	1.611	162.053	0.099412
gdpman	30	4.296	605.341	0.0709683
*As between 65% and 90% of the cell wall glucan is found to be beta-1,3-glucan, we assumed the cotent of 13glucan was the average of glucan.
0.1022 chitin[c] + 0.342 13glucan[c] + 0.0994 14glucan[c] + 0.071 gdpman[c]
Table 13 small molecule pool
Components	Content (mg/100 gDW)	MW(g/mol)	mmol/g DW		(Shinmen Y et al.1992)
riboflavin	1.53	375.36	0.0407609	vb2
pyridoxine	0.25	169.18	0.0147772	vb6
choline	0.004	104.171	0.0383985	cln
pantothenic acid	1.84	219.235	0.0839282	pnto
niacin	5.24	123.109	0.425638	nica
0.040761 vb2[c] + 0.014777 vb6[c] + 0.038398 cln[c] + 0.083928 pnto[c] + 0.425638 nica[c]
Reference
Nisha A, Muthukumar SP, Venkateswaran G (2009) Safety evaluation of arachidonic acid rich Mortierella alpina biomass in albino rats-A subchronic study. Regulatory Toxicology and Pharmacology 53: 186-194.
Andersen MR, Nielsen ML, Nielsen J. Metabolic model integration of the bibliome, genome, metabolome and reactome of Aspergillus niger. Mol. Syst. Biol., 2008, 4: 178.
Wang L, Chen W, Feng Y, Ren Y, Gu Z, Chen H, Wang H, Thomas MJ, Zhang B, Berquin IM. Genome characterization of the oleaginous fungus Mortierella alpina. PloS one, 2011, 6(12): e28319.
Jareonkitmongkol S, Sakuradani E, Shimizu S. Isolation and characterization of a Delta 9-desaturation-defective mutant of an arachidonic acid-producing fungus, Mortierella alpina 1S-4. Journal of the American Oil Chemists Society, 2002, 79(10): 1021-1026.
Bowman SM, Free SJ. The structure and synthesis of the fungal cell wall. Bioessays, 2006, 28(8): 799-808.
Shinmen Y, Kawashima H, Shimizu S, Yamada H. Concentration of eicosapentaenoic acid and docosahexaenoic acid in an arachidonic acid-producing fungus, Mortierella alpina IS-4, grown with fish oil. Appl. Microbiol. Biotechnol., 1992.
